# Supplementary material for: Satellite tracking of rehabilitated sea turtles suggests a high rate of short-term survival following release
Source: PLoS One. 2021 Feb 16;16(2):e0246241. doi: 10.1371/journal.pone.0246241 (PMC7886132; doi:10.1371/journal.pone.0246241)
Supplement: S1 Data — (XLSX) [file pone.0246241.s005.xlsx]

## Sheet: Spots
event-id	visible	timestamp	location-long	location-lat	algorithm-marked-outlier	argos:altitude	argos:best-level	argos:calcul-freq	argos:error-radius	argos:gdop	argos:iq	argos:lat1	argos:lat2	argos:lc	argos:lon1	argos:lon2	argos:nb-mes	argos:nb-mes-120	argos:nb-mes-identical	sensor-type	individual-taxon-canonical-name	tag-local-identifier	individual-local-identifier	study-name
5501484384	TRUE	00:28:00	55.181	25.14		0	-121	401.678	0	0	56	25.14	25.14	2	55.181	55.181	4	0	4	argos-doppler-shift		41542	Spots	Spots
5501484385	TRUE	00:23:00	55.181	25.14		0	-131	401.678	0	0	8	25.14	25.14	B	55.181	55.181	1	0	1	argos-doppler-shift		41542	Spots	Spots
5501484386	TRUE	00:13:00	55.17	25.117		0	-124	401.678	0	0	8	25.117	25.117	A	55.17	55.17	3	0	3	argos-doppler-shift		41542	Spots	Spots
5501484387	TRUE	00:17:00	55.183	25.117		0	-127	401.678	0	0	8	25.117	25.117	B	55.183	55.183	2	0	2	argos-doppler-shift		41542	Spots	Spots
5501484388	TRUE	00:06:00	55.173	25.14		0	-126	401.678	0	0	8	25.14	25.14	B	55.173	55.173	2	0	2	argos-doppler-shift		41542	Spots	Spots
5501484389	TRUE	00:55:00	55.186	25.116		0	-120	401.678	0	0	57	25.116	25.116	1	55.186	55.186	5	0	5	argos-doppler-shift		41542	Spots	Spots
5501484390	TRUE	00:46:00	55.178	25.134		0	-129	401.678	0	0	58	25.134	25.134	2	55.178	55.178	5	0	5	argos-doppler-shift		41542	Spots	Spots
5501484391	TRUE	00:42:00	55.177	25.136		0	-116	401.678	0	0	58	25.136	25.136	1	55.177	55.177	6	3	6	argos-doppler-shift		41542	Spots	Spots
5501484392	TRUE	00:15:00	55.203	25.161		0	-125	401.678	0	0	58	25.161	25.161	0	55.203	55.203	4	0	4	argos-doppler-shift		41542	Spots	Spots
5501484393	TRUE	00:37:00	55.226	25.181		0	-125	401.677	0	0	56	25.181	25.181	0	55.226	55.226	5	0	5	argos-doppler-shift		41542	Spots	Spots
5501484394	TRUE	00:04:00	55.215	25.181		0	-136	401.677	0	0	8	25.181	25.181	A	55.215	55.215	3	0	3	argos-doppler-shift		41542	Spots	Spots
5501484395	TRUE	00:55:00	55.233	25.201		0	-123	401.677	0	0	8	25.201	25.201	B	55.233	55.233	2	0	2	argos-doppler-shift		41542	Spots	Spots
5501484396	TRUE	00:23:00	55.234	25.193		0	-125	401.678	0	0	56	25.193	25.193	0	55.234	55.234	4	0	4	argos-doppler-shift		41542	Spots	Spots
5501484397	TRUE	00:10:00	55.254	25.201		0	-119	401.678	0	0	8	25.201	25.201	B	55.254	55.254	2	1	2	argos-doppler-shift		41542	Spots	Spots
5501484398	TRUE	00:06:00	55.254	25.197		0	-128	401.678	0	0	8	25.197	25.197	B	55.254	55.254	2	0	2	argos-doppler-shift		41542	Spots	Spots
5501484399	TRUE	00:33:00	55.333	25.195		0	-116	401.677	0	0	58	25.195	25.195	0	55.333	55.333	5	2	5	argos-doppler-shift		41542	Spots	Spots
5501484400	TRUE	00:18:00	55.26	25.181		0	-120	401.678	0	0	58	25.181	25.181	0	55.26	55.26	4	0	4	argos-doppler-shift		41542	Spots	Spots
5501484401	TRUE	00:20:00	55.243	25.17		0	-126	401.678	0	0	8	25.17	25.17	B	55.243	55.243	2	0	2	argos-doppler-shift		41542	Spots	Spots
5501484402	TRUE	00:21:00	55.241	25.173		0	-126	401.678	0	0	6	25.173	25.173	B	55.241	55.241	2	0	2	argos-doppler-shift		41542	Spots	Spots
5501484403	TRUE	00:00:00	55.249	25.184		0	-133	401.678	0	0	8	25.184	25.184	A	55.249	55.249	3	0	3	argos-doppler-shift		41542	Spots	Spots
5501484404	TRUE	00:18:00	55.251	25.191		0	-133	401.678	0	0	6	25.191	25.191	A	55.251	55.251	3	0	3	argos-doppler-shift		41542	Spots	Spots
5501484405	TRUE	00:41:00	55.227	25.178		0	-130	401.678	0	0	8	25.178	25.178	B	55.227	55.227	1	0	1	argos-doppler-shift		41542	Spots	Spots
5501484406	TRUE	00:24:00	55.243	25.176		0	-121	401.677	0	0	8	25.176	25.176	B	55.243	55.243	1	0	1	argos-doppler-shift		41542	Spots	Spots
5501484407	TRUE	00:18:00	55.277	25.192		0	-126	401.678	0	0	50	25.192	25.192	2	55.277	55.277	4	0	4	argos-doppler-shift		41542	Spots	Spots
5501484408	TRUE	00:42:00	55.275	25.19		0	-130	401.678	0	0	6	25.19	25.19	B	55.275	55.275	1	0	1	argos-doppler-shift		41542	Spots	Spots
5501484409	TRUE	00:38:00	55.281	25.185		0	-127	401.678	0	0	8	25.185	25.185	A	55.281	55.281	3	0	3	argos-doppler-shift		41542	Spots	Spots
5501484410	TRUE	00:21:00	55.272	25.183		0	-125	401.678	0	0	58	25.183	25.183	2	55.272	55.272	4	0	4	argos-doppler-shift		41542	Spots	Spots
5501484411	TRUE	00:21:00	55.266	25.18		0	-125	401.678	0	0	8	25.18	25.18	B	55.266	55.266	2	0	2	argos-doppler-shift		41542	Spots	Spots
5501484412	TRUE	00:33:00	55.284	25.178		0	-118	401.678	0	0	8	25.178	25.178	A	55.284	55.284	3	2	3	argos-doppler-shift		41542	Spots	Spots
5501484413	TRUE	00:10:00	55.283	25.174		0	-124	401.677	0	0	8	25.174	25.174	B	55.283	55.283	1	0	1	argos-doppler-shift		41542	Spots	Spots
5501484414	TRUE	00:44:00	55.265	25.162		0	-123	401.678	0	0	0	25.162	25.162	B	55.265	55.265	1	0	1	argos-doppler-shift		41542	Spots	Spots
5501484415	TRUE	00:29:00	55.287	25.189		0	-125	401.678	0	0	50	25.189	25.189	3	55.287	55.287	4	0	4	argos-doppler-shift		41542	Spots	Spots
5501484416	TRUE	00:13:00	55.286	25.188		0	-129	401.678	0	0	8	25.188	25.188	B	55.286	55.286	1	0	1	argos-doppler-shift		41542	Spots	Spots
5501484417	TRUE	00:27:00	55.285	25.188		0	-126	401.678	0	0	6	25.188	25.188	A	55.285	55.285	3	0	3	argos-doppler-shift		41542	Spots	Spots
5501484418	TRUE	00:50:00	55.284	25.189		0	-123	401.678	0	0	58	25.189	25.189	3	55.284	55.284	5	0	5	argos-doppler-shift		41542	Spots	Spots
5501484419	TRUE	00:44:00	55.284	25.188		0	-123	401.678	0	0	8	25.188	25.188	B	55.284	55.284	2	0	2	argos-doppler-shift		41542	Spots	Spots

## Sheet: Al Ouda
event-id	visible	timestamp	location-long	location-lat	algorithm-marked-outlier	argos:altitude	argos:best-level	argos:calcul-freq	argos:error-radius	argos:gdop	argos:iq	argos:lat1	argos:lat2	argos:lc	argos:lon1	argos:lon2	argos:nb-mes	argos:nb-mes-identical	sensor-type	individual-taxon-canonical-name	tag-local-identifier	individual-local-identifier	study-name
5104489738	TRUE	2016-04-21 06:23:00	54.326	24.537		0	-127	401.677	0	0	7	24.537	24.537	B	54.326	54.326	1	1	argos-doppler-shift		150124	Al Ouda	Al Ouda
5104489740	TRUE	2016-04-21 14:16:00	54.269	24.502		0	-126	401.677	0	0	8	24.502	24.502	A	54.269	54.269	3	3	argos-doppler-shift		150124	Al Ouda	Al Ouda
5104489741	TRUE	2016-04-22 03:15:00	54.109	24.488		0	-126	401.677	0	0	50	24.488	24.488	2	54.109	54.109	5	5	argos-doppler-shift		150124	Al Ouda	Al Ouda
5104489742	TRUE	2016-04-22 06:52:00	54.039	24.483		0	-129	401.677	0	0	8	24.483	24.483	B	54.039	54.039	1	1	argos-doppler-shift		150124	Al Ouda	Al Ouda
5104489743	TRUE	2016-04-22 12:36:00	53.957	24.46		0	-127	401.677	0	0	8	24.46	24.46	A	53.957	53.957	3	3	argos-doppler-shift		150124	Al Ouda	Al Ouda
5104489744	TRUE	2016-04-22 13:50:00	53.951	24.41		0	-120	401.677	0	0	57	24.41	24.41	2	53.951	53.951	6	6	argos-doppler-shift		150124	Al Ouda	Al Ouda
5104489745	TRUE	2016-04-22 14:18:00	53.951	24.41		0	-124	401.677	0	0	6	24.41	24.41	B	53.951	53.951	1	1	argos-doppler-shift		150124	Al Ouda	Al Ouda
5104489746	TRUE	2016-04-22 15:25:00	53.93	24.394		0	-135	401.677	0	0	8	24.394	24.394	B	53.93	53.93	1	1	argos-doppler-shift		150124	Al Ouda	Al Ouda
5104489747	TRUE	2016-04-23 07:19:00	53.77	24.381		0	-123	401.677	0	0	8	24.381	24.381	A	53.77	53.77	3	3	argos-doppler-shift		150124	Al Ouda	Al Ouda
5104489748	TRUE	2016-04-23 13:29:00	53.714	24.384		0	-129	401.677	0	0	8	24.384	24.384	B	53.714	53.714	1	1	argos-doppler-shift		150124	Al Ouda	Al Ouda
5104489749	TRUE	2016-04-23 13:58:00	53.753	24.288		0	-125	401.677	0	0	56	24.288	24.288	1	53.753	53.753	5	5	argos-doppler-shift		150124	Al Ouda	Al Ouda
5104489751	TRUE	2016-04-24 14:35:00	53.576	24.214		0	-122	401.677	0	0	8	24.214	24.214	B	53.576	53.576	2	2	argos-doppler-shift		150124	Al Ouda	Al Ouda
5104489752	TRUE	2016-04-24 15:36:00	53.614	24.219		0	-132	401.677	0	0	8	24.219	24.219	B	53.614	53.614	1	1	argos-doppler-shift		150124	Al Ouda	Al Ouda
5104489753	TRUE	2016-04-25 03:00:00	53.595	24.198		0	-125	401.677	0	0	8	24.198	24.198	B	53.595	53.595	1	1	argos-doppler-shift		150124	Al Ouda	Al Ouda
5104489754	TRUE	2016-04-25 03:20:00	53.534	24.237		0	-133	401.677	0	0	6	24.237	24.237	B	53.534	53.534	1	1	argos-doppler-shift		150124	Al Ouda	Al Ouda
5104489755	TRUE	2016-04-25 05:44:00	53.516	24.241		0	-130	401.677	0	0	8	24.241	24.241	B	53.516	53.516	2	2	argos-doppler-shift		150124	Al Ouda	Al Ouda
5104489756	TRUE	2016-04-25 06:42:00	53.535	24.24		0	-125	401.677	0	0	58	24.24	24.24	0	53.535	53.535	4	4	argos-doppler-shift		150124	Al Ouda	Al Ouda
5104489757	TRUE	2016-04-25 12:20:00	53.473	24.236		0	-131	401.677	0	0	8	24.236	24.236	A	53.473	53.473	3	3	argos-doppler-shift		150124	Al Ouda	Al Ouda
5104489758	TRUE	2016-04-25 13:45:00	53.466	24.241		0	-122	401.677	0	0	68	24.241	24.241	2	53.466	53.466	4	4	argos-doppler-shift		150124	Al Ouda	Al Ouda
5104489759	TRUE	2016-04-25 14:08:00	53.464	24.241		0	-134	401.677	0	0	6	24.241	24.241	B	53.464	53.464	1	1	argos-doppler-shift		150124	Al Ouda	Al Ouda
5104489760	TRUE	2016-04-25 14:09:00	53.464	24.241		0	-129	401.677	0	0	6	24.241	24.241	A	53.464	53.464	3	3	argos-doppler-shift		150124	Al Ouda	Al Ouda
5104489761	TRUE	2016-04-25 15:46:00	53.454	24.243		0	-134	401.677	0	0	8	24.243	24.243	B	53.454	53.454	1	1	argos-doppler-shift		150124	Al Ouda	Al Ouda
5104489762	TRUE	2016-04-26 06:11:00	53.472	24.231		0	-119	401.677	0	0	0	24.231	24.231	A	53.472	53.472	3	3	argos-doppler-shift		150124	Al Ouda	Al Ouda
5104489763	TRUE	2016-04-26 10:23:00	53.45	24.208		0	-124	401.677	0	0	58	24.208	24.208	2	53.45	53.45	4	4	argos-doppler-shift		150124	Al Ouda	Al Ouda
5104489764	TRUE	2016-04-26 13:31:00	53.423	24.189		0	-129	401.677	0	0	6	24.189	24.189	B	53.423	53.423	1	1	argos-doppler-shift		150124	Al Ouda	Al Ouda
5104489765	TRUE	2016-04-26 15:24:00	53.41	24.167		0	-132	401.677	0	0	8	24.167	24.167	A	53.41	53.41	3	3	argos-doppler-shift		150124	Al Ouda	Al Ouda
5104489766	TRUE	2016-04-27 05:56:00	53.423	24.181		0	-120	401.677	0	0	0	24.181	24.181	B	53.423	53.423	1	1	argos-doppler-shift		150124	Al Ouda	Al Ouda
5104489767	TRUE	2016-04-27 06:49:00	53.378	24.196		0	-125	401.677	0	0	8	24.196	24.196	A	53.378	53.378	3	3	argos-doppler-shift		150124	Al Ouda	Al Ouda
5104489768	TRUE	2016-04-27 07:35:00	53.405	24.191		0	-124	401.677	0	0	8	24.191	24.191	B	53.405	53.405	2	2	argos-doppler-shift		150124	Al Ouda	Al Ouda
5104489769	TRUE	2016-04-27 10:14:00	53.409	24.19		0	-130	401.677	0	0	8	24.19	24.19	B	53.409	53.409	1	1	argos-doppler-shift		150124	Al Ouda	Al Ouda
5104489770	TRUE	2016-04-27 13:18:00	53.414	24.19		0	-135	401.677	0	0	8	24.19	24.19	B	53.414	53.414	1	1	argos-doppler-shift		150124	Al Ouda	Al Ouda
5104489771	TRUE	2016-04-27 14:59:00	53.42	24.173		0	-127	401.677	0	0	8	24.173	24.173	B	53.42	53.42	2	2	argos-doppler-shift		150124	Al Ouda	Al Ouda
5104489772	TRUE	2016-04-28 03:31:00	53.387	24.13		0	-127	401.677	0	0	0	24.13	24.13	B	53.387	53.387	2	2	argos-doppler-shift		150124	Al Ouda	Al Ouda
5104489773	TRUE	2016-04-28 05:36:00	53.372	24.14		0	-121	401.677	0	0	8	24.14	24.14	B	53.372	53.372	1	1	argos-doppler-shift		150124	Al Ouda	Al Ouda
5104489774	TRUE	2016-04-28 07:19:00	53.37	24.138		0	-129	401.677	0	0	8	24.138	24.138	B	53.37	53.37	1	1	argos-doppler-shift		150124	Al Ouda	Al Ouda
5104489775	TRUE	2016-04-28 10:05:00	53.373	24.116		0	-130	401.677	0	0	8	24.116	24.116	A	53.373	53.373	3	3	argos-doppler-shift		150124	Al Ouda	Al Ouda
5104489776	TRUE	2016-04-28 13:06:00	53.359	24.108		0	-127	401.677	0	0	8	24.108	24.108	B	53.359	53.359	2	2	argos-doppler-shift		150124	Al Ouda	Al Ouda
5104489777	TRUE	2016-04-28 14:12:00	53.36	24.114		0	-131	401.677	0	0	8	24.114	24.114	B	53.36	53.36	1	1	argos-doppler-shift		150124	Al Ouda	Al Ouda
5104489778	TRUE	2016-04-28 14:34:00	53.359	24.114		0	-127	401.677	0	0	6	24.114	24.114	B	53.359	53.359	1	1	argos-doppler-shift		150124	Al Ouda	Al Ouda
5104489779	TRUE	2016-04-28 14:44:00	53.359	24.114		0	-131	401.677	0	0	6	24.114	24.114	B	53.359	53.359	1	1	argos-doppler-shift		150124	Al Ouda	Al Ouda
5104489780	TRUE	2016-04-28 15:44:00	53.36	24.119		0	-127	401.677	0	0	8	24.119	24.119	B	53.36	53.36	2	2	argos-doppler-shift		150124	Al Ouda	Al Ouda
5104489781	TRUE	2016-04-29 03:07:00	53.347	24.123		0	-128	401.677	0	0	8	24.123	24.123	B	53.347	53.347	1	1	argos-doppler-shift		150124	Al Ouda	Al Ouda
5104489782	TRUE	2016-04-29 03:19:00	53.312	24.118		0	-124	401.677	0	0	8	24.118	24.118	B	53.312	53.312	2	2	argos-doppler-shift		150124	Al Ouda	Al Ouda
5104489783	TRUE	2016-04-29 10:00:00	53.297	24.136		0	-129	401.677	0	0	8	24.136	24.136	B	53.297	53.297	1	1	argos-doppler-shift		150124	Al Ouda	Al Ouda
5104489784	TRUE	2016-04-29 13:35:00	53.29	24.158		0	-127	401.677	0	0	8	24.158	24.158	B	53.29	53.29	2	2	argos-doppler-shift		150124	Al Ouda	Al Ouda
5104489785	TRUE	2016-04-29 14:09:00	53.29	24.159		0	-131	401.677	0	0	8	24.159	24.159	B	53.29	53.29	1	1	argos-doppler-shift		150124	Al Ouda	Al Ouda
5104489786	TRUE	2016-04-29 14:37:00	53.289	24.156		0	-123	401.677	0	0	6	24.156	24.156	B	53.289	53.289	1	1	argos-doppler-shift		150124	Al Ouda	Al Ouda
5104489787	TRUE	2016-04-29 15:17:00	53.292	24.154		0	-124	401.677	0	0	8	24.154	24.154	B	53.292	53.292	1	1	argos-doppler-shift		150124	Al Ouda	Al Ouda
5104489788	TRUE	2016-04-30 03:03:00	53.253	24.153		0	-123	401.677	0	0	8	24.153	24.153	A	53.253	53.253	3	3	argos-doppler-shift		150124	Al Ouda	Al Ouda
5104489789	TRUE	2016-04-30 05:44:00	53.24	24.152		0	-127	401.677	0	0	8	24.152	24.152	B	53.24	53.24	2	2	argos-doppler-shift		150124	Al Ouda	Al Ouda
5104489790	TRUE	2016-04-30 06:34:00	53.239	24.151		0	-125	401.677	0	0	8	24.151	24.151	B	53.239	53.239	1	1	argos-doppler-shift		150124	Al Ouda	Al Ouda
5104489791	TRUE	2016-04-30 13:05:00	53.222	24.145		0	-131	401.677	0	0	8	24.145	24.145	B	53.222	53.222	1	1	argos-doppler-shift		150124	Al Ouda	Al Ouda
5104489792	TRUE	2016-04-30 13:47:00	53.217	24.159		0	-124	401.677	0	0	8	24.159	24.159	B	53.217	53.217	2	2	argos-doppler-shift		150124	Al Ouda	Al Ouda
5104489793	TRUE	2016-04-30 14:22:00	53.216	24.163		0	-133	401.677	0	0	8	24.163	24.163	B	53.216	53.216	1	1	argos-doppler-shift		150124	Al Ouda	Al Ouda
5104489794	TRUE	2016-04-30 14:46:00	53.214	24.159		0	-129	401.677	0	0	6	24.159	24.159	B	53.214	53.214	1	1	argos-doppler-shift		150124	Al Ouda	Al Ouda
5104489795	TRUE	2016-05-01 07:01:00	53.106	24.248		0	-130	401.677	0	0	0	24.248	24.248	B	53.106	53.106	1	1	argos-doppler-shift		150124	Al Ouda	Al Ouda
5104489796	TRUE	2016-05-01 14:09:00	53.119	24.205		0	-126	401.677	0	0	8	24.205	24.205	B	53.119	53.119	2	2	argos-doppler-shift		150124	Al Ouda	Al Ouda
5104489797	TRUE	2016-05-01 14:14:00	53.108	24.177		0	-126	401.677	0	0	56	24.177	24.177	2	53.108	53.108	4	4	argos-doppler-shift		150124	Al Ouda	Al Ouda
5104489798	TRUE	2016-05-01 14:58:00	53.104	24.181		0	-132	401.677	0	0	8	24.181	24.181	B	53.104	53.104	1	1	argos-doppler-shift		150124	Al Ouda	Al Ouda
5104489799	TRUE	2016-05-01 15:55:00	53.087	24.16		0	-131	401.677	0	0	8	24.16	24.16	B	53.087	53.087	2	2	argos-doppler-shift		150124	Al Ouda	Al Ouda
5104489800	TRUE	2016-05-02 03:03:00	53.091	24.17		0	-132	401.677	0	0	8	24.17	24.17	B	53.091	53.091	1	1	argos-doppler-shift		150124	Al Ouda	Al Ouda
5104489801	TRUE	2016-05-02 03:29:00	53.046	24.183		0	-130	401.677	0	0	6	24.183	24.183	B	53.046	53.046	1	1	argos-doppler-shift		150124	Al Ouda	Al Ouda
5104489802	TRUE	2016-05-02 05:48:00	53.026	24.181		0	-121	401.677	0	0	8	24.181	24.181	B	53.026	53.026	2	2	argos-doppler-shift		150124	Al Ouda	Al Ouda
5104489803	TRUE	2016-05-02 06:48:00	53.013	24.181		0	-135	401.677	0	0	8	24.181	24.181	B	53.013	53.013	1	1	argos-doppler-shift		150124	Al Ouda	Al Ouda
5104489804	TRUE	2016-05-02 13:01:00	52.909	24.198		0	-130	401.677	0	0	8	24.198	24.198	B	52.909	52.909	2	2	argos-doppler-shift		150124	Al Ouda	Al Ouda
5104489805	TRUE	2016-05-02 13:40:00	52.905	24.207		0	-130	401.677	0	0	8	24.207	24.207	B	52.905	52.905	1	1	argos-doppler-shift		150124	Al Ouda	Al Ouda
5104489806	TRUE	2016-05-02 13:55:00	52.958	24.248		0	-132	401.677	0	0	6	24.248	24.248	B	52.958	52.958	2	2	argos-doppler-shift		150124	Al Ouda	Al Ouda
5104489807	TRUE	2016-05-02 15:19:00	52.894	24.218		0	-122	401.677	0	0	58	24.218	24.218	1	52.894	52.894	4	4	argos-doppler-shift		150124	Al Ouda	Al Ouda
5104489808	TRUE	2016-05-02 15:39:00	52.887	24.216		0	-135	401.677	0	0	6	24.216	24.216	B	52.887	52.887	1	1	argos-doppler-shift		150124	Al Ouda	Al Ouda
5104489809	TRUE	2016-05-03 03:04:00	52.814	24.217		0	-123	401.677	0	0	8	24.217	24.217	A	52.814	52.814	3	3	argos-doppler-shift		150124	Al Ouda	Al Ouda
5104489810	TRUE	2016-05-03 05:29:00	52.778	24.219		0	-120	401.677	0	0	8	24.219	24.219	A	52.778	52.778	3	3	argos-doppler-shift		150124	Al Ouda	Al Ouda
5104489811	TRUE	2016-05-03 10:56:00	52.682	24.208		0	-129	401.677	0	0	8	24.208	24.208	B	52.682	52.682	1	1	argos-doppler-shift		150124	Al Ouda	Al Ouda
5104489812	TRUE	2016-05-03 12:35:00	52.708	24.207		0	-127	401.677	0	0	8	24.207	24.207	B	52.708	52.708	1	1	argos-doppler-shift		150124	Al Ouda	Al Ouda
5104489813	TRUE	2016-05-03 13:51:00	52.684	24.206		0	-120	401.677	0	0	8	24.206	24.206	B	52.684	52.684	1	1	argos-doppler-shift		150124	Al Ouda	Al Ouda
5104489814	TRUE	2016-05-03 14:08:00	52.693	24.209		0	-135	401.677	0	0	6	24.209	24.209	B	52.693	52.693	1	1	argos-doppler-shift		150124	Al Ouda	Al Ouda
5104489815	TRUE	2016-05-04 06:08:00	52.673	24.194		0	-134	401.677	0	0	0	24.194	24.194	B	52.673	52.673	2	2	argos-doppler-shift		150124	Al Ouda	Al Ouda
5104489816	TRUE	2016-05-04 06:44:00	52.629	24.211		0	-119	401.677	0	0	8	24.211	24.211	B	52.629	52.629	2	2	argos-doppler-shift		150124	Al Ouda	Al Ouda
5104489817	TRUE	2016-05-04 10:42:00	52.561	24.23		0	-121	401.677	0	0	8	24.23	24.23	B	52.561	52.561	1	1	argos-doppler-shift		150124	Al Ouda	Al Ouda
5104489818	TRUE	2016-05-04 14:17:00	52.518	24.226		0	-121	401.677	0	0	58	24.226	24.226	0	52.518	52.518	4	4	argos-doppler-shift		150124	Al Ouda	Al Ouda
5104489819	TRUE	2016-05-04 16:00:00	52.5	24.229		0	-130	401.677	0	0	8	24.229	24.229	B	52.5	52.5	1	1	argos-doppler-shift		150124	Al Ouda	Al Ouda
5104489820	TRUE	2016-05-05 03:03:00	52.516	24.222		0	-127	401.677	0	0	8	24.222	24.222	B	52.516	52.516	1	1	argos-doppler-shift		150124	Al Ouda	Al Ouda
5104489821	TRUE	2016-05-05 03:54:00	52.447	24.163		0	-131	401.677	0	0	7	24.163	24.163	B	52.447	52.447	2	2	argos-doppler-shift		150124	Al Ouda	Al Ouda
5104489822	TRUE	2016-05-05 03:55:00	52.492	24.172		0	-130	401.677	0	0	6	24.172	24.172	A	52.492	52.492	3	3	argos-doppler-shift		150124	Al Ouda	Al Ouda
5104489823	TRUE	2016-05-05 13:50:00	52.39	24.102		0	-131	401.677	0	0	8	24.102	24.102	B	52.39	52.39	2	2	argos-doppler-shift		150124	Al Ouda	Al Ouda
5104489824	TRUE	2016-05-06 07:01:00	52.42	24.089		0	-133	401.677	0	0	0	24.089	24.089	B	52.42	52.42	1	1	argos-doppler-shift		150124	Al Ouda	Al Ouda
5104489825	TRUE	2016-05-06 12:58:00	52.435	24.074		0	-124	401.677	0	0	8	24.074	24.074	B	52.435	52.435	1	1	argos-doppler-shift		150124	Al Ouda	Al Ouda
5104489826	TRUE	2016-05-06 13:12:00	52.39	24.098		0	-129	401.677	0	0	8	24.098	24.098	B	52.39	52.39	2	2	argos-doppler-shift		150124	Al Ouda	Al Ouda
5104489827	TRUE	2016-05-06 14:34:00	52.461	24.103		0	-129	401.677	0	0	8	24.103	24.103	B	52.461	52.461	1	1	argos-doppler-shift		150124	Al Ouda	Al Ouda
5104489828	TRUE	2016-05-06 14:59:00	52.464	24.097		0	-124	401.677	0	0	6	24.097	24.097	B	52.464	52.464	1	1	argos-doppler-shift		150124	Al Ouda	Al Ouda
5104489829	TRUE	2016-05-07 03:42:00	52.511	24.111		0	-129	401.677	0	0	6	24.111	24.111	B	52.511	52.511	1	1	argos-doppler-shift		150124	Al Ouda	Al Ouda
5104489830	TRUE	2016-05-07 05:50:00	52.475	24.115		0	-119	401.677	0	0	8	24.115	24.115	B	52.475	52.475	2	2	argos-doppler-shift		150124	Al Ouda	Al Ouda
5104489831	TRUE	2016-05-07 10:05:00	52.482	24.129		0	-128	401.677	0	0	8	24.129	24.129	B	52.482	52.482	2	2	argos-doppler-shift		150124	Al Ouda	Al Ouda
5104489832	TRUE	2016-05-07 12:32:00	52.465	24.133		0	-131	401.677	0	0	8	24.133	24.133	B	52.465	52.465	1	1	argos-doppler-shift		150124	Al Ouda	Al Ouda
5104489833	TRUE	2016-05-07 13:00:00	52.473	24.128		0	-130	401.677	0	0	6	24.128	24.128	B	52.473	52.473	1	1	argos-doppler-shift		150124	Al Ouda	Al Ouda
5104489834	TRUE	2016-05-07 14:12:00	52.476	24.128		0	-125	401.677	0	0	8	24.128	24.128	B	52.476	52.476	1	1	argos-doppler-shift		150124	Al Ouda	Al Ouda
5104489835	TRUE	2016-05-07 14:23:00	52.476	24.108		0	-130	401.677	0	0	6	24.108	24.108	B	52.476	52.476	2	2	argos-doppler-shift		150124	Al Ouda	Al Ouda
5104489836	TRUE	2016-05-07 14:43:00	52.481	24.109		0	-124	401.677	0	0	6	24.109	24.109	B	52.481	52.481	2	2	argos-doppler-shift		150124	Al Ouda	Al Ouda
5104489837	TRUE	2016-05-08 05:27:00	52.484	24.116		0	-119	401.677	0	0	0	24.116	24.116	B	52.484	52.484	2	2	argos-doppler-shift		150124	Al Ouda	Al Ouda
5104489838	TRUE	2016-05-08 07:11:00	52.47	24.124		0	-123	401.677	0	0	8	24.124	24.124	B	52.47	52.47	1	1	argos-doppler-shift		150124	Al Ouda	Al Ouda
5104489839	TRUE	2016-05-09 05:10:00	52.49	24.135		0	-124	401.677	0	0	8	24.135	24.135	B	52.49	52.49	2	2	argos-doppler-shift		150124	Al Ouda	Al Ouda
5104489840	TRUE	2016-05-09 06:51:00	52.488	24.149		0	-125	401.677	0	0	8	24.149	24.149	B	52.488	52.488	2	2	argos-doppler-shift		150124	Al Ouda	Al Ouda
5104489841	TRUE	2016-05-09 12:39:00	52.481	24.159		0	-133	401.677	0	0	8	24.159	24.159	B	52.481	52.481	1	1	argos-doppler-shift		150124	Al Ouda	Al Ouda
5104489842	TRUE	2016-05-09 13:22:00	52.48	24.148		0	-121	401.677	0	0	8	24.148	24.148	B	52.48	52.48	1	1	argos-doppler-shift		150124	Al Ouda	Al Ouda
5104489843	TRUE	2016-05-09 14:17:00	52.488	24.124		0	-128	401.677	0	0	8	24.124	24.124	B	52.488	52.488	1	1	argos-doppler-shift		150124	Al Ouda	Al Ouda
5104489844	TRUE	2016-05-09 14:59:00	52.482	24.125		0	-124	401.677	0	0	8	24.125	24.125	A	52.482	52.482	3	3	argos-doppler-shift		150124	Al Ouda	Al Ouda
5104489845	TRUE	2016-05-09 15:08:00	52.482	24.124		0	-132	401.677	0	0	6	24.124	24.124	B	52.482	52.482	1	1	argos-doppler-shift		150124	Al Ouda	Al Ouda
5104489846	TRUE	2016-05-10 03:30:00	52.5	24.112		0	-128	401.677	0	0	0	24.112	24.112	A	52.5	52.5	3	3	argos-doppler-shift		150124	Al Ouda	Al Ouda
5104489847	TRUE	2016-05-10 12:25:00	52.482	24.107		0	-133	401.677	0	0	8	24.107	24.107	B	52.482	52.482	1	1	argos-doppler-shift		150124	Al Ouda	Al Ouda
5104489848	TRUE	2016-05-10 14:12:00	52.486	24.115		0	-124	401.677	0	0	8	24.115	24.115	B	52.486	52.486	2	2	argos-doppler-shift		150124	Al Ouda	Al Ouda
5104489849	TRUE	2016-05-10 14:40:00	52.478	24.112		0	-121	401.677	0	0	6	24.112	24.112	A	52.478	52.478	3	3	argos-doppler-shift		150124	Al Ouda	Al Ouda
5104489850	TRUE	2016-05-11 06:02:00	52.453	24.126		0	-122	401.677	0	0	8	24.126	24.126	B	52.453	52.453	1	1	argos-doppler-shift		150124	Al Ouda	Al Ouda
5104489851	TRUE	2016-05-11 10:59:00	52.458	24.118		0	-125	401.677	0	0	8	24.118	24.118	B	52.458	52.458	1	1	argos-doppler-shift		150124	Al Ouda	Al Ouda
5104489852	TRUE	2016-05-11 12:32:00	52.463	24.119		0	-133	401.677	0	0	8	24.119	24.119	B	52.463	52.463	1	1	argos-doppler-shift		150124	Al Ouda	Al Ouda
5104489853	TRUE	2016-05-11 12:40:00	52.464	24.119		0	-139	401.677	0	0	6	24.119	24.119	B	52.464	52.464	1	1	argos-doppler-shift		150124	Al Ouda	Al Ouda
5104489854	TRUE	2016-05-11 14:02:00	52.461	24.117		0	-128	401.677	0	0	8	24.117	24.117	B	52.461	52.461	1	1	argos-doppler-shift		150124	Al Ouda	Al Ouda
5104489855	TRUE	2016-05-11 15:41:00	52.467	24.111		0	-126	401.677	0	0	8	24.111	24.111	B	52.467	52.467	2	2	argos-doppler-shift		150124	Al Ouda	Al Ouda
5104489856	TRUE	2016-05-12 05:42:00	52.5	24.124		0	-119	401.677	0	0	50	24.124	24.124	1	52.5	52.5	4	4	argos-doppler-shift		150124	Al Ouda	Al Ouda
5104489857	TRUE	2016-05-12 06:37:00	52.495	24.122		0	-128	401.677	0	0	8	24.122	24.122	B	52.495	52.495	2	2	argos-doppler-shift		150124	Al Ouda	Al Ouda
5104489858	TRUE	2016-05-12 12:30:00	52.508	24.119		0	-137	401.677	0	0	8	24.119	24.119	B	52.508	52.508	2	2	argos-doppler-shift		150124	Al Ouda	Al Ouda
5104489859	TRUE	2016-05-12 13:31:00	52.504	24.13		0	-135	401.677	0	0	8	24.13	24.13	B	52.504	52.504	2	2	argos-doppler-shift		150124	Al Ouda	Al Ouda
5104489860	TRUE	2016-05-12 13:48:00	52.504	24.13		0	-126	401.677	0	0	6	24.13	24.13	B	52.504	52.504	1	1	argos-doppler-shift		150124	Al Ouda	Al Ouda
5104489861	TRUE	2016-05-12 15:08:00	52.489	24.123		0	-126	401.677	0	0	8	24.123	24.123	A	52.489	52.489	3	3	argos-doppler-shift		150124	Al Ouda	Al Ouda
5104489862	TRUE	2016-05-13 10:35:00	52.452	24.13		0	-126	401.677	0	0	8	24.13	24.13	B	52.452	52.452	1	1	argos-doppler-shift		150124	Al Ouda	Al Ouda
5104489863	TRUE	2016-05-13 12:21:00	52.491	24.103		0	-133	401.677	0	0	8	24.103	24.103	B	52.491	52.491	2	2	argos-doppler-shift		150124	Al Ouda	Al Ouda
5104489864	TRUE	2016-05-13 13:22:00	52.489	24.104		0	-125	401.677	0	0	8	24.104	24.104	A	52.489	52.489	3	3	argos-doppler-shift		150124	Al Ouda	Al Ouda
5104489865	TRUE	2016-05-13 14:35:00	52.494	24.112		0	-125	401.677	0	0	58	24.112	24.112	1	52.494	52.494	4	4	argos-doppler-shift		150124	Al Ouda	Al Ouda
5104489866	TRUE	2016-05-13 15:08:00	52.491	24.112		0	-128	401.677	0	0	8	24.112	24.112	B	52.491	52.491	2	2	argos-doppler-shift		150124	Al Ouda	Al Ouda
5104489867	TRUE	2016-05-14 03:19:00	52.488	24.114		0	-136	401.677	0	0	0	24.114	24.114	B	52.488	52.488	1	1	argos-doppler-shift		150124	Al Ouda	Al Ouda
5104489868	TRUE	2016-05-14 05:01:00	52.486	24.123		0	-125	401.677	0	0	8	24.123	24.123	B	52.486	52.486	1	1	argos-doppler-shift		150124	Al Ouda	Al Ouda
5104489869	TRUE	2016-05-14 05:50:00	52.487	24.126		0	-133	401.677	0	0	8	24.126	24.126	B	52.487	52.487	1	1	argos-doppler-shift		150124	Al Ouda	Al Ouda
5104489870	TRUE	2016-05-14 06:39:00	52.461	24.109		0	-124	401.677	0	0	8	24.109	24.109	B	52.461	52.461	2	2	argos-doppler-shift		150124	Al Ouda	Al Ouda
5104489871	TRUE	2016-05-14 10:22:00	52.432	24.096		0	-129	401.677	0	0	8	24.096	24.096	B	52.432	52.432	1	1	argos-doppler-shift		150124	Al Ouda	Al Ouda
5104489872	TRUE	2016-05-14 13:24:00	52.481	24.144		0	-123	401.677	0	0	8	24.144	24.144	B	52.481	52.481	2	2	argos-doppler-shift		150124	Al Ouda	Al Ouda
5104489873	TRUE	2016-05-14 14:06:00	52.498	24.138		0	-122	401.677	0	0	56	24.138	24.138	0	52.498	52.498	4	4	argos-doppler-shift		150124	Al Ouda	Al Ouda
5104489874	TRUE	2016-05-14 14:36:00	52.508	24.132		0	-125	401.677	0	0	56	24.132	24.132	0	52.508	52.508	4	4	argos-doppler-shift		150124	Al Ouda	Al Ouda
5104489875	TRUE	2016-05-14 15:06:00	52.499	24.128		0	-127	401.677	0	0	8	24.128	24.128	B	52.499	52.499	2	2	argos-doppler-shift		150124	Al Ouda	Al Ouda
5104489876	TRUE	2016-05-14 15:50:00	52.508	24.125		0	-136	401.677	0	0	8	24.125	24.125	B	52.508	52.508	1	1	argos-doppler-shift		150124	Al Ouda	Al Ouda
5104489877	TRUE	2016-05-15 06:27:00	52.519	24.12		0	-121	401.677	0	0	8	24.12	24.12	A	52.519	52.519	3	3	argos-doppler-shift		150124	Al Ouda	Al Ouda
5104489878	TRUE	2016-05-15 10:16:00	52.484	24.12		0	-123	401.677	0	0	8	24.12	24.12	B	52.484	52.484	2	2	argos-doppler-shift		150124	Al Ouda	Al Ouda
5104489879	TRUE	2016-05-15 12:00:00	52.48	24.119		0	-131	401.677	0	0	8	24.119	24.119	B	52.48	52.48	1	1	argos-doppler-shift		150124	Al Ouda	Al Ouda
5104489880	TRUE	2016-05-15 13:09:00	52.483	24.116		0	-130	401.677	0	0	8	24.116	24.116	B	52.483	52.483	2	2	argos-doppler-shift		150124	Al Ouda	Al Ouda
5104489881	TRUE	2016-05-15 13:36:00	52.489	24.121		0	-129	401.677	0	0	6	24.121	24.121	B	52.489	52.489	1	1	argos-doppler-shift		150124	Al Ouda	Al Ouda
5104489882	TRUE	2016-05-15 14:21:00	52.493	24.124		0	-130	401.677	0	0	8	24.124	24.124	B	52.493	52.493	2	2	argos-doppler-shift		150124	Al Ouda	Al Ouda
5104489883	TRUE	2016-05-15 14:53:00	52.477	24.127		0	-123	401.677	0	0	58	24.127	24.127	1	52.477	52.477	4	4	argos-doppler-shift		150124	Al Ouda	Al Ouda
5104489884	TRUE	2016-05-15 15:09:00	52.486	24.135		0	-125	401.677	0	0	6	24.135	24.135	B	52.486	52.486	2	2	argos-doppler-shift		150124	Al Ouda	Al Ouda
5104489885	TRUE	2016-05-16 03:19:00	52.415	24.168		0	-129	401.677	0	0	0	24.168	24.168	B	52.415	52.415	1	1	argos-doppler-shift		150124	Al Ouda	Al Ouda
5104489886	TRUE	2016-05-16 06:58:00	52.455	24.142		0	-130	401.677	0	0	8	24.142	24.142	B	52.455	52.455	1	1	argos-doppler-shift		150124	Al Ouda	Al Ouda
5104489887	TRUE	2016-05-16 13:00:00	52.449	24.121		0	-130	401.677	0	0	8	24.121	24.121	B	52.449	52.449	1	1	argos-doppler-shift		150124	Al Ouda	Al Ouda
5104489888	TRUE	2016-05-16 13:55:00	52.456	24.121		0	-128	401.677	0	0	8	24.121	24.121	B	52.456	52.456	1	1	argos-doppler-shift		150124	Al Ouda	Al Ouda
5104489889	TRUE	2016-05-16 14:44:00	52.469	24.129		0	-125	401.677	0	0	8	24.129	24.129	B	52.469	52.469	2	2	argos-doppler-shift		150124	Al Ouda	Al Ouda
5104489890	TRUE	2016-05-17 03:08:00	52.489	24.144		0	-130	401.677	0	0	0	24.144	24.144	B	52.489	52.489	1	1	argos-doppler-shift		150124	Al Ouda	Al Ouda
5104489891	TRUE	2016-05-17 05:46:00	52.489	24.141		0	-127	401.677	0	0	8	24.141	24.141	B	52.489	52.489	1	1	argos-doppler-shift		150124	Al Ouda	Al Ouda
5104489892	TRUE	2016-05-17 14:07:00	52.502	24.151		0	-128	401.677	0	0	8	24.151	24.151	B	52.502	52.502	1	1	argos-doppler-shift		150124	Al Ouda	Al Ouda
5104489893	TRUE	2016-05-17 14:22:00	52.5	24.14		0	-135	401.677	0	0	6	24.14	24.14	B	52.5	52.5	2	2	argos-doppler-shift		150124	Al Ouda	Al Ouda
5104489894	TRUE	2016-05-18 03:03:00	52.463	24.118		0	-127	401.677	0	0	8	24.118	24.118	B	52.463	52.463	2	2	argos-doppler-shift		150124	Al Ouda	Al Ouda
5104489895	TRUE	2016-05-18 03:31:00	52.467	24.118		0	-129	401.677	0	0	6	24.118	24.118	B	52.467	52.467	2	2	argos-doppler-shift		150124	Al Ouda	Al Ouda
5104489896	TRUE	2016-05-18 05:24:00	52.47	24.135		0	-122	401.677	0	0	8	24.135	24.135	B	52.47	52.47	2	2	argos-doppler-shift		150124	Al Ouda	Al Ouda
5104489897	TRUE	2016-05-18 06:15:00	52.47	24.132		0	-127	401.677	0	0	8	24.132	24.132	B	52.47	52.47	1	1	argos-doppler-shift		150124	Al Ouda	Al Ouda
5104489898	TRUE	2016-05-18 07:04:00	52.462	24.141		0	-124	401.677	0	0	58	24.141	24.141	0	52.462	52.462	4	4	argos-doppler-shift		150124	Al Ouda	Al Ouda
5104489899	TRUE	2016-05-19 03:08:00	52.457	24.124		0	-127	401.677	0	0	0	24.124	24.124	A	52.457	52.457	3	3	argos-doppler-shift		150124	Al Ouda	Al Ouda
5104489900	TRUE	2016-05-19 05:06:00	52.462	24.127		0	-135	401.677	0	0	8	24.127	24.127	B	52.462	52.462	1	1	argos-doppler-shift		150124	Al Ouda	Al Ouda
5104489901	TRUE	2016-05-19 06:41:00	52.461	24.132		0	-120	401.677	0	0	8	24.132	24.132	B	52.461	52.461	1	1	argos-doppler-shift		150124	Al Ouda	Al Ouda
5104489902	TRUE	2016-05-19 12:22:00	52.462	24.152		0	-135	401.677	0	0	8	24.152	24.152	B	52.462	52.462	1	1	argos-doppler-shift		150124	Al Ouda	Al Ouda
5104489903	TRUE	2016-05-19 12:38:00	52.474	24.149		0	-128	401.677	0	0	6	24.149	24.149	B	52.474	52.474	1	1	argos-doppler-shift		150124	Al Ouda	Al Ouda
5104489904	TRUE	2016-05-19 14:06:00	52.48	24.138		0	-123	401.677	0	0	58	24.138	24.138	1	52.48	52.48	6	6	argos-doppler-shift		150124	Al Ouda	Al Ouda
5104489905	TRUE	2016-05-19 14:14:00	52.485	24.138		0	-123	401.677	0	0	56	24.138	24.138	3	52.485	52.485	11	11	argos-doppler-shift		150124	Al Ouda	Al Ouda
5104489906	TRUE	2016-05-19 14:48:00	52.482	24.131		0	-125	401.677	0	0	8	24.131	24.131	A	52.482	52.482	3	3	argos-doppler-shift		150124	Al Ouda	Al Ouda
5104489907	TRUE	2016-05-20 03:36:00	52.482	24.114		0	-130	401.677	0	0	0	24.114	24.114	B	52.482	52.482	2	2	argos-doppler-shift		150124	Al Ouda	Al Ouda
5104489908	TRUE	2016-05-20 06:24:00	52.484	24.133		0	-127	401.677	0	0	8	24.133	24.133	B	52.484	52.484	2	2	argos-doppler-shift		150124	Al Ouda	Al Ouda
5104489909	TRUE	2016-05-20 13:52:00	52.491	24.128		0	-125	401.677	0	0	8	24.128	24.128	B	52.491	52.491	2	2	argos-doppler-shift		150124	Al Ouda	Al Ouda
5104489910	TRUE	2016-05-20 14:16:00	52.475	24.127		0	-128	401.677	0	0	56	24.127	24.127	3	52.475	52.475	4	4	argos-doppler-shift		150124	Al Ouda	Al Ouda
5104489911	TRUE	2016-05-20 15:30:00	52.475	24.134		0	-131	401.677	0	0	8	24.134	24.134	B	52.475	52.475	2	2	argos-doppler-shift		150124	Al Ouda	Al Ouda
5104489912	TRUE	2016-05-21 03:03:00	52.51	24.126		0	-123	401.677	0	0	8	24.126	24.126	B	52.51	52.51	1	1	argos-doppler-shift		150124	Al Ouda	Al Ouda
5104489913	TRUE	2016-05-21 06:48:00	52.487	24.112		0	-132	401.677	0	0	8	24.112	24.112	B	52.487	52.487	1	1	argos-doppler-shift		150124	Al Ouda	Al Ouda
5104489914	TRUE	2016-05-21 07:39:00	52.491	24.111		0	-126	401.677	0	0	8	24.111	24.111	B	52.491	52.491	1	1	argos-doppler-shift		150124	Al Ouda	Al Ouda
5104489915	TRUE	2016-05-21 10:44:00	52.494	24.108		0	-131	401.677	0	0	8	24.108	24.108	B	52.494	52.494	1	1	argos-doppler-shift		150124	Al Ouda	Al Ouda
5104489916	TRUE	2016-05-21 13:22:00	52.496	24.108		0	-127	401.677	0	0	8	24.108	24.108	B	52.496	52.496	1	1	argos-doppler-shift		150124	Al Ouda	Al Ouda
5104489917	TRUE	2016-05-21 13:42:00	52.495	24.109		0	-128	401.677	0	0	8	24.109	24.109	B	52.495	52.495	2	2	argos-doppler-shift		150124	Al Ouda	Al Ouda
5104489918	TRUE	2016-05-21 13:45:00	52.495	24.111		0	-127	401.677	0	0	6	24.111	24.111	B	52.495	52.495	1	1	argos-doppler-shift		150124	Al Ouda	Al Ouda
5104489919	TRUE	2016-05-21 15:29:00	52.497	24.11		0	-130	401.677	0	0	8	24.11	24.11	B	52.497	52.497	1	1	argos-doppler-shift		150124	Al Ouda	Al Ouda
5104489920	TRUE	2016-05-22 05:36:00	52.494	24.109		0	-121	401.677	0	0	8	24.109	24.109	B	52.494	52.494	2	2	argos-doppler-shift		150124	Al Ouda	Al Ouda
5104489921	TRUE	2016-05-22 07:21:00	52.493	24.104		0	-127	401.677	0	0	8	24.104	24.104	B	52.493	52.493	2	2	argos-doppler-shift		150124	Al Ouda	Al Ouda
5104489922	TRUE	2016-05-22 10:35:00	52.49	24.103		0	-125	401.677	0	0	8	24.103	24.103	B	52.49	52.49	2	2	argos-doppler-shift		150124	Al Ouda	Al Ouda
5104489923	TRUE	2016-05-22 12:15:00	52.49	24.104		0	-132	401.677	0	0	8	24.104	24.104	B	52.49	52.49	1	1	argos-doppler-shift		150124	Al Ouda	Al Ouda
5104489924	TRUE	2016-05-22 14:35:00	52.489	24.103		0	-133	401.677	0	0	8	24.103	24.103	B	52.489	52.489	1	1	argos-doppler-shift		150124	Al Ouda	Al Ouda
5104489925	TRUE	2016-05-22 14:47:00	52.49	24.104		0	-131	401.677	0	0	6	24.104	24.104	B	52.49	52.49	1	1	argos-doppler-shift		150124	Al Ouda	Al Ouda
5104489926	TRUE	2016-05-22 15:16:00	52.493	24.107		0	-130	401.677	0	0	6	24.107	24.107	B	52.493	52.493	1	1	argos-doppler-shift		150124	Al Ouda	Al Ouda
5104489927	TRUE	2016-05-23 03:02:00	52.501	24.114		0	-125	401.677	0	0	8	24.114	24.114	B	52.501	52.501	1	1	argos-doppler-shift		150124	Al Ouda	Al Ouda
5104489928	TRUE	2016-05-23 06:12:00	52.499	24.111		0	-125	401.677	0	0	8	24.111	24.111	B	52.499	52.499	1	1	argos-doppler-shift		150124	Al Ouda	Al Ouda
5104489929	TRUE	2016-05-23 10:20:00	52.501	24.105		0	-132	401.677	0	0	8	24.105	24.105	B	52.501	52.501	2	2	argos-doppler-shift		150124	Al Ouda	Al Ouda
5104489930	TRUE	2016-05-23 12:09:00	52.501	24.105		0	-130	401.677	0	0	8	24.105	24.105	B	52.501	52.501	1	1	argos-doppler-shift		150124	Al Ouda	Al Ouda
5104489931	TRUE	2016-05-23 14:16:00	52.505	24.109		0	-122	401.677	0	0	8	24.109	24.109	A	52.505	52.505	3	3	argos-doppler-shift		150124	Al Ouda	Al Ouda
5104489932	TRUE	2016-05-23 14:23:00	52.495	24.111		0	-126	401.677	0	0	6	24.111	24.111	A	52.495	52.495	3	3	argos-doppler-shift		150124	Al Ouda	Al Ouda
5104489933	TRUE	2016-05-23 14:56:00	52.494	24.111		0	-131	401.677	0	0	8	24.111	24.111	B	52.494	52.494	1	1	argos-doppler-shift		150124	Al Ouda	Al Ouda
5104489934	TRUE	2016-05-24 03:10:00	52.502	24.111		0	-127	401.677	0	0	0	24.111	24.111	B	52.502	52.502	2	2	argos-doppler-shift		150124	Al Ouda	Al Ouda
5104489935	TRUE	2016-05-24 03:35:00	52.513	24.119		0	-125	401.677	0	0	6	24.119	24.119	B	52.513	52.513	2	2	argos-doppler-shift		150124	Al Ouda	Al Ouda
5104489936	TRUE	2016-05-24 06:38:00	52.51	24.119		0	-127	401.677	0	0	8	24.119	24.119	B	52.51	52.51	1	1	argos-doppler-shift		150124	Al Ouda	Al Ouda
5104489937	TRUE	2016-05-24 10:15:00	52.488	24.112		0	-127	401.677	0	0	8	24.112	24.112	B	52.488	52.488	2	2	argos-doppler-shift		150124	Al Ouda	Al Ouda
5104489938	TRUE	2016-05-24 13:05:00	52.484	24.106		0	-132	401.677	0	0	8	24.106	24.106	B	52.484	52.484	2	2	argos-doppler-shift		150124	Al Ouda	Al Ouda
5104489939	TRUE	2016-05-24 13:47:00	52.484	24.107		0	-133	401.677	0	0	8	24.107	24.107	B	52.484	52.484	1	1	argos-doppler-shift		150124	Al Ouda	Al Ouda
5104489940	TRUE	2016-05-24 13:51:00	52.485	24.104		0	-127	401.677	0	0	6	24.104	24.104	B	52.485	52.485	2	2	argos-doppler-shift		150124	Al Ouda	Al Ouda
5104489941	TRUE	2016-05-25 13:28:00	52.498	24.11		0	-126	401.677	0	0	6	24.11	24.11	B	52.498	52.498	2	2	argos-doppler-shift		150124	Al Ouda	Al Ouda
5104489942	TRUE	2016-05-25 15:02:00	52.501	24.111		0	-127	401.677	0	0	8	24.111	24.111	B	52.501	52.501	1	1	argos-doppler-shift		150124	Al Ouda	Al Ouda
5104489943	TRUE	2016-05-26 03:11:00	52.474	24.113		0	-125	401.677	0	0	0	24.113	24.113	B	52.474	52.474	1	1	argos-doppler-shift		150124	Al Ouda	Al Ouda
5104489944	TRUE	2016-05-26 06:00:00	52.483	24.114		0	-125	401.677	0	0	8	24.114	24.114	B	52.483	52.483	1	1	argos-doppler-shift		150124	Al Ouda	Al Ouda
5104489945	TRUE	2016-05-26 12:59:00	52.473	24.119		0	-128	401.677	0	0	8	24.119	24.119	B	52.473	52.473	1	1	argos-doppler-shift		150124	Al Ouda	Al Ouda
5104489946	TRUE	2016-05-26 14:25:00	52.492	24.116		0	-127	401.677	0	0	8	24.116	24.116	B	52.492	52.492	2	2	argos-doppler-shift		150124	Al Ouda	Al Ouda
5104489947	TRUE	2016-05-26 14:29:00	52.492	24.114		0	-127	401.677	0	0	6	24.114	24.114	B	52.492	52.492	1	1	argos-doppler-shift		150124	Al Ouda	Al Ouda
5104489948	TRUE	2016-05-27 07:16:00	52.506	24.112		0	-124	401.677	0	0	0	24.112	24.112	B	52.506	52.506	1	1	argos-doppler-shift		150124	Al Ouda	Al Ouda
5104489949	TRUE	2016-05-27 14:00:00	52.502	24.111		0	-132	401.677	0	0	8	24.111	24.111	B	52.502	52.502	1	1	argos-doppler-shift		150124	Al Ouda	Al Ouda
5104489950	TRUE	2016-05-27 15:35:00	52.496	24.106		0	-128	401.677	0	0	8	24.106	24.106	B	52.496	52.496	2	2	argos-doppler-shift		150124	Al Ouda	Al Ouda
5104489951	TRUE	2016-05-28 06:08:00	52.476	24.117		0	-134	401.677	0	0	8	24.117	24.117	B	52.476	52.476	2	2	argos-doppler-shift		150124	Al Ouda	Al Ouda
5104489952	TRUE	2016-05-28 06:47:00	52.509	24.113		0	-117	401.677	0	0	58	24.113	24.113	2	52.509	52.509	4	4	argos-doppler-shift		150124	Al Ouda	Al Ouda
5104489953	TRUE	2016-05-28 15:06:00	52.502	24.107		0	-124	401.677	0	0	58	24.107	24.107	1	52.502	52.502	4	4	argos-doppler-shift		150124	Al Ouda	Al Ouda
5104489954	TRUE	2016-05-28 15:31:00	52.502	24.107		0	-128	401.677	0	0	6	24.107	24.107	B	52.502	52.502	1	1	argos-doppler-shift		150124	Al Ouda	Al Ouda
5104489955	TRUE	2016-05-29 03:57:00	52.517	24.123		0	-137	401.677	0	0	6	24.123	24.123	B	52.517	52.517	1	1	argos-doppler-shift		150124	Al Ouda	Al Ouda
5104489956	TRUE	2016-05-29 06:33:00	52.516	24.114		0	-125	401.677	0	0	8	24.114	24.114	B	52.516	52.516	1	1	argos-doppler-shift		150124	Al Ouda	Al Ouda
5104489957	TRUE	2016-05-29 10:50:00	52.499	24.105		0	-124	401.677	0	0	58	24.105	24.105	2	52.499	52.499	4	4	argos-doppler-shift		150124	Al Ouda	Al Ouda
5104489958	TRUE	2016-05-29 13:28:00	52.498	24.108		0	-124	401.677	0	0	8	24.108	24.108	B	52.498	52.498	2	2	argos-doppler-shift		150124	Al Ouda	Al Ouda
5104489959	TRUE	2016-05-29 13:53:00	52.498	24.109		0	-124	401.677	0	0	6	24.109	24.109	B	52.498	52.498	2	2	argos-doppler-shift		150124	Al Ouda	Al Ouda
5104489960	TRUE	2016-05-29 14:34:00	52.49	24.112		0	-127	401.677	0	0	8	24.112	24.112	A	52.49	52.49	3	3	argos-doppler-shift		150124	Al Ouda	Al Ouda
5104489961	TRUE	2016-05-29 15:05:00	52.487	24.112		0	-128	401.677	0	0	8	24.112	24.112	B	52.487	52.487	1	1	argos-doppler-shift		150124	Al Ouda	Al Ouda
5104489962	TRUE	2016-05-29 15:31:00	52.49	24.114		0	-131	401.677	0	0	8	24.114	24.114	B	52.49	52.49	2	2	argos-doppler-shift		150124	Al Ouda	Al Ouda
5104489963	TRUE	2016-05-30 03:19:00	52.471	24.124		0	-127	401.677	0	0	8	24.124	24.124	B	52.471	52.471	2	2	argos-doppler-shift		150124	Al Ouda	Al Ouda
5104489964	TRUE	2016-05-30 03:27:00	52.503	24.109		0	-125	401.677	0	0	56	24.109	24.109	1	52.503	52.503	4	4	argos-doppler-shift		150124	Al Ouda	Al Ouda
5104489965	TRUE	2016-05-30 06:10:00	52.504	24.107		0	-116	401.677	0	0	8	24.107	24.107	A	52.504	52.504	3	3	argos-doppler-shift		150124	Al Ouda	Al Ouda
5104489966	TRUE	2016-05-30 10:50:00	52.493	24.112		0	-130	401.677	0	0	8	24.112	24.112	B	52.493	52.493	1	1	argos-doppler-shift		150124	Al Ouda	Al Ouda
5104489967	TRUE	2016-05-30 12:27:00	52.507	24.109		0	-135	401.677	0	0	8	24.109	24.109	B	52.507	52.507	2	2	argos-doppler-shift		150124	Al Ouda	Al Ouda
5104489968	TRUE	2016-05-30 12:56:00	52.508	24.115		0	-133	401.677	0	0	6	24.115	24.115	B	52.508	52.508	2	2	argos-doppler-shift		150124	Al Ouda	Al Ouda
5104489969	TRUE	2016-05-30 14:38:00	52.507	24.11		0	-127	401.677	0	0	8	24.11	24.11	B	52.507	52.507	1	1	argos-doppler-shift		150124	Al Ouda	Al Ouda
5104489970	TRUE	2016-05-30 15:21:00	52.505	24.108		0	-129	401.677	0	0	8	24.108	24.108	B	52.505	52.505	1	1	argos-doppler-shift		150124	Al Ouda	Al Ouda
5104489971	TRUE	2016-05-31 03:10:00	52.496	24.124		0	-129	401.677	0	0	8	24.124	24.124	B	52.496	52.496	2	2	argos-doppler-shift		150124	Al Ouda	Al Ouda
5104489972	TRUE	2016-05-31 05:47:00	52.498	24.122		0	-121	401.677	0	0	8	24.122	24.122	B	52.498	52.498	2	2	argos-doppler-shift		150124	Al Ouda	Al Ouda
5104489973	TRUE	2016-05-31 06:46:00	52.497	24.12		0	-130	401.677	0	0	8	24.12	24.12	B	52.497	52.497	1	1	argos-doppler-shift		150124	Al Ouda	Al Ouda
5104489974	TRUE	2016-05-31 10:35:00	52.497	24.111		0	-129	401.677	0	0	8	24.111	24.111	B	52.497	52.497	1	1	argos-doppler-shift		150124	Al Ouda	Al Ouda
5104489975	TRUE	2016-05-31 12:12:00	52.499	24.11		0	-135	401.677	0	0	8	24.11	24.11	B	52.499	52.499	1	1	argos-doppler-shift		150124	Al Ouda	Al Ouda
5104489976	TRUE	2016-05-31 13:27:00	52.497	24.107		0	-129	401.677	0	0	8	24.107	24.107	B	52.497	52.497	1	1	argos-doppler-shift		150124	Al Ouda	Al Ouda
5104489977	TRUE	2016-05-31 13:32:00	52.497	24.108		0	-126	401.677	0	0	6	24.108	24.108	B	52.497	52.497	2	2	argos-doppler-shift		150124	Al Ouda	Al Ouda
5104489978	TRUE	2016-05-31 14:16:00	52.502	24.11		0	-124	401.677	0	0	8	24.11	24.11	B	52.502	52.502	2	2	argos-doppler-shift		150124	Al Ouda	Al Ouda
5104489979	TRUE	2016-05-31 15:07:00	52.503	24.111		0	-128	401.677	0	0	8	24.111	24.111	B	52.503	52.503	2	2	argos-doppler-shift		150124	Al Ouda	Al Ouda
5104489980	TRUE	2016-05-31 15:11:00	52.503	24.111		0	-128	401.677	0	0	6	24.111	24.111	B	52.503	52.503	2	2	argos-doppler-shift		150124	Al Ouda	Al Ouda
5104489981	TRUE	2016-06-01 12:02:00	52.498	24.109		0	-127	401.677	0	0	8	24.109	24.109	B	52.498	52.498	2	2	argos-doppler-shift		150124	Al Ouda	Al Ouda
5104489982	TRUE	2016-06-01 13:20:00	52.5	24.11		0	-128	401.677	0	0	8	24.11	24.11	B	52.5	52.5	1	1	argos-doppler-shift		150124	Al Ouda	Al Ouda
5104489983	TRUE	2016-06-01 13:49:00	52.497	24.113		0	-124	401.677	0	0	6	24.113	24.113	B	52.497	52.497	2	2	argos-doppler-shift		150124	Al Ouda	Al Ouda
5104489984	TRUE	2016-06-01 14:44:00	52.498	24.113		0	-135	401.677	0	0	8	24.113	24.113	B	52.498	52.498	1	1	argos-doppler-shift		150124	Al Ouda	Al Ouda
5104489985	TRUE	2016-06-01 15:33:00	52.499	24.104		0	-129	401.677	0	0	8	24.104	24.104	B	52.499	52.499	2	2	argos-doppler-shift		150124	Al Ouda	Al Ouda
5104489986	TRUE	2016-06-02 03:25:00	52.5	24.111		0	-125	401.677	0	0	58	24.111	24.111	3	52.5	52.5	4	4	argos-doppler-shift		150124	Al Ouda	Al Ouda
5104489987	TRUE	2016-06-02 03:26:00	52.501	24.111		0	-127	401.677	0	0	6	24.111	24.111	B	52.501	52.501	2	2	argos-doppler-shift		150124	Al Ouda	Al Ouda
5104489988	TRUE	2016-06-02 03:53:00	52.501	24.111		0	-128	401.677	0	0	6	24.111	24.111	B	52.501	52.501	1	1	argos-doppler-shift		150124	Al Ouda	Al Ouda
5104489989	TRUE	2016-06-02 05:07:00	52.499	24.113		0	-123	401.677	0	0	8	24.113	24.113	B	52.499	52.499	1	1	argos-doppler-shift		150124	Al Ouda	Al Ouda
5104489990	TRUE	2016-06-02 10:09:00	52.502	24.111		0	-127	401.677	0	0	8	24.111	24.111	B	52.502	52.502	2	2	argos-doppler-shift		150124	Al Ouda	Al Ouda
5104489991	TRUE	2016-06-02 13:06:00	52.501	24.111		0	-129	401.677	0	0	8	24.111	24.111	B	52.501	52.501	1	1	argos-doppler-shift		150124	Al Ouda	Al Ouda
5104489992	TRUE	2016-06-02 13:23:00	52.499	24.11		0	-123	401.677	0	0	6	24.11	24.11	B	52.499	52.499	2	2	argos-doppler-shift		150124	Al Ouda	Al Ouda
5104489993	TRUE	2016-06-02 14:12:00	52.491	24.107		0	-133	401.677	0	0	8	24.107	24.107	B	52.491	52.491	2	2	argos-doppler-shift		150124	Al Ouda	Al Ouda
5104489994	TRUE	2016-06-02 14:46:00	52.496	24.103		0	-125	401.677	0	0	8	24.103	24.103	B	52.496	52.496	2	2	argos-doppler-shift		150124	Al Ouda	Al Ouda
5104489995	TRUE	2016-06-02 15:06:00	52.499	24.107		0	-127	401.677	0	0	6	24.107	24.107	B	52.499	52.499	2	2	argos-doppler-shift		150124	Al Ouda	Al Ouda
5104489996	TRUE	2016-06-02 15:46:00	52.499	24.106		0	-131	401.677	0	0	8	24.106	24.106	B	52.499	52.499	1	1	argos-doppler-shift		150124	Al Ouda	Al Ouda
5104489997	TRUE	2016-06-03 03:27:00	52.5	24.107		0	-123	401.677	0	0	6	24.107	24.107	B	52.5	52.5	2	2	argos-doppler-shift		150124	Al Ouda	Al Ouda
5104489998	TRUE	2016-06-03 05:42:00	52.503	24.109		0	-132	401.677	0	0	8	24.109	24.109	B	52.503	52.503	1	1	argos-doppler-shift		150124	Al Ouda	Al Ouda
5104489999	TRUE	2016-06-03 10:04:00	52.497	24.117		0	-133	401.677	0	0	8	24.117	24.117	B	52.497	52.497	1	1	argos-doppler-shift		150124	Al Ouda	Al Ouda
5104490000	TRUE	2016-06-03 13:36:00	52.498	24.116		0	-130	401.677	0	0	8	24.116	24.116	B	52.498	52.498	1	1	argos-doppler-shift		150124	Al Ouda	Al Ouda
5104490001	TRUE	2016-06-03 14:34:00	52.498	24.111		0	-123	401.677	0	0	68	24.111	24.111	3	52.498	52.498	4	4	argos-doppler-shift		150124	Al Ouda	Al Ouda
5104490002	TRUE	2016-06-03 14:35:00	52.499	24.107		0	-122	401.677	0	0	56	24.107	24.107	1	52.499	52.499	5	5	argos-doppler-shift		150124	Al Ouda	Al Ouda
5104490003	TRUE	2016-06-04 03:04:00	52.504	24.117		0	-127	401.677	0	0	8	24.117	24.117	B	52.504	52.504	1	1	argos-doppler-shift		150124	Al Ouda	Al Ouda
5104490004	TRUE	2016-06-04 05:20:00	52.51	24.111		0	-134	401.677	0	0	8	24.111	24.111	B	52.51	52.51	1	1	argos-doppler-shift		150124	Al Ouda	Al Ouda
5104490005	TRUE	2016-06-04 06:08:00	52.508	24.112		0	-116	401.677	0	0	8	24.112	24.112	B	52.508	52.508	2	2	argos-doppler-shift		150124	Al Ouda	Al Ouda
5104490006	TRUE	2016-06-04 12:38:00	52.503	24.113		0	-132	401.677	0	0	8	24.113	24.113	B	52.503	52.503	1	1	argos-doppler-shift		150124	Al Ouda	Al Ouda
5104490007	TRUE	2016-06-04 14:20:00	52.505	24.127		0	-125	401.677	0	0	8	24.127	24.127	A	52.505	52.505	3	3	argos-doppler-shift		150124	Al Ouda	Al Ouda
5104490008	TRUE	2016-06-04 14:39:00	52.49	24.126		0	-131	401.677	0	0	6	24.126	24.126	B	52.49	52.49	1	1	argos-doppler-shift		150124	Al Ouda	Al Ouda
5104490009	TRUE	2016-06-05 03:30:00	52.482	24.121		0	-132	401.677	0	0	0	24.121	24.121	B	52.482	52.482	2	2	argos-doppler-shift		150124	Al Ouda	Al Ouda
5104490010	TRUE	2016-06-05 06:43:00	52.485	24.131		0	-128	401.677	0	0	8	24.131	24.131	B	52.485	52.485	2	2	argos-doppler-shift		150124	Al Ouda	Al Ouda
5104490011	TRUE	2016-06-05 13:51:00	52.503	24.135		0	-130	401.677	0	0	8	24.135	24.135	B	52.503	52.503	2	2	argos-doppler-shift		150124	Al Ouda	Al Ouda
5104490012	TRUE	2016-06-05 14:06:00	52.488	24.108		0	-124	401.677	0	0	6	24.108	24.108	A	52.488	52.488	3	3	argos-doppler-shift		150124	Al Ouda	Al Ouda
5104490013	TRUE	2016-06-05 14:14:00	52.498	24.109		0	-126	401.677	0	0	56	24.109	24.109	3	52.498	52.498	5	5	argos-doppler-shift		150124	Al Ouda	Al Ouda
5104490014	TRUE	2016-06-05 15:29:00	52.499	24.109		0	-131	401.677	0	0	8	24.109	24.109	B	52.499	52.499	1	1	argos-doppler-shift		150124	Al Ouda	Al Ouda
5104490015	TRUE	2016-06-06 03:55:00	52.502	24.109		0	-126	401.677	0	0	0	24.109	24.109	B	52.502	52.502	2	2	argos-doppler-shift		150124	Al Ouda	Al Ouda
5104490016	TRUE	2016-06-06 05:31:00	52.519	24.131		0	-123	401.677	0	0	8	24.131	24.131	B	52.519	52.519	2	2	argos-doppler-shift		150124	Al Ouda	Al Ouda
5104490017	TRUE	2016-06-06 07:09:00	52.509	24.13		0	-126	401.677	0	0	8	24.13	24.13	A	52.509	52.509	3	3	argos-doppler-shift		150124	Al Ouda	Al Ouda
5104490018	TRUE	2016-06-06 13:28:00	52.515	24.144		0	-130	401.677	0	0	8	24.144	24.144	B	52.515	52.515	1	1	argos-doppler-shift		150124	Al Ouda	Al Ouda
5104490019	TRUE	2016-06-06 13:42:00	52.493	24.132		0	-132	401.677	0	0	6	24.132	24.132	A	52.493	52.493	3	3	argos-doppler-shift		150124	Al Ouda	Al Ouda
5104490020	TRUE	2016-06-06 14:00:00	52.493	24.131		0	-123	401.677	0	0	6	24.131	24.131	B	52.493	52.493	1	1	argos-doppler-shift		150124	Al Ouda	Al Ouda
5104490021	TRUE	2016-06-06 15:03:00	52.497	24.12		0	-127	401.677	0	0	58	24.12	24.12	0	52.497	52.497	4	4	argos-doppler-shift		150124	Al Ouda	Al Ouda
5104490022	TRUE	2016-06-06 15:19:00	52.487	24.119		0	-120	401.677	0	0	58	24.119	24.119	1	52.487	52.487	4	4	argos-doppler-shift		150124	Al Ouda	Al Ouda
5104490023	TRUE	2016-06-06 15:35:00	52.485	24.128		0	-133	401.677	0	0	6	24.128	24.128	B	52.485	52.485	2	2	argos-doppler-shift		150124	Al Ouda	Al Ouda
5104490024	TRUE	2016-06-07 10:56:00	52.503	24.136		0	-126	401.677	0	0	50	24.136	24.136	1	52.503	52.503	4	4	argos-doppler-shift		150124	Al Ouda	Al Ouda
5104490025	TRUE	2016-06-07 12:35:00	52.481	24.123		0	-135	401.677	0	0	8	24.123	24.123	B	52.481	52.481	2	2	argos-doppler-shift		150124	Al Ouda	Al Ouda
5104490026	TRUE	2016-06-07 13:45:00	52.476	24.12		0	-128	401.677	0	0	8	24.12	24.12	B	52.476	52.476	1	1	argos-doppler-shift		150124	Al Ouda	Al Ouda
5104490027	TRUE	2016-06-07 14:51:00	52.475	24.118		0	-126	401.677	0	0	8	24.118	24.118	B	52.475	52.475	2	2	argos-doppler-shift		150124	Al Ouda	Al Ouda
5104490028	TRUE	2016-06-07 15:24:00	52.483	24.112		0	-133	401.677	0	0	8	24.112	24.112	B	52.483	52.483	1	1	argos-doppler-shift		150124	Al Ouda	Al Ouda
5104490029	TRUE	2016-06-08 03:06:00	52.524	24.14		0	-127	401.677	0	0	8	24.14	24.14	B	52.524	52.524	2	2	argos-doppler-shift		150124	Al Ouda	Al Ouda
5104490030	TRUE	2016-06-08 03:37:00	52.48	24.149		0	-130	401.677	0	0	6	24.149	24.149	B	52.48	52.48	1	1	argos-doppler-shift		150124	Al Ouda	Al Ouda
5104490031	TRUE	2016-06-08 03:56:00	52.486	24.153		0	-130	401.677	0	0	6	24.153	24.153	B	52.486	52.486	1	1	argos-doppler-shift		150124	Al Ouda	Al Ouda
5104490032	TRUE	2016-06-08 06:28:00	52.509	24.15		0	-118	401.677	0	0	58	24.15	24.15	1	52.509	52.509	4	4	argos-doppler-shift		150124	Al Ouda	Al Ouda
5104490033	TRUE	2016-06-08 10:39:00	52.507	24.167		0	-129	401.677	0	0	8	24.167	24.167	A	52.507	52.507	3	3	argos-doppler-shift		150124	Al Ouda	Al Ouda
5104490034	TRUE	2016-06-08 13:36:00	52.491	24.122		0	-129	401.677	0	0	8	24.122	24.122	B	52.491	52.491	2	2	argos-doppler-shift		150124	Al Ouda	Al Ouda
5104490035	TRUE	2016-06-08 14:24:00	52.489	24.121		0	-130	401.677	0	0	8	24.121	24.121	B	52.489	52.489	2	2	argos-doppler-shift		150124	Al Ouda	Al Ouda
5104490036	TRUE	2016-06-08 15:56:00	52.504	24.122		0	-127	401.677	0	0	8	24.122	24.122	A	52.504	52.504	3	3	argos-doppler-shift		150124	Al Ouda	Al Ouda
5104490037	TRUE	2016-06-09 07:48:00	52.512	24.11		0	-131	401.677	0	0	8	24.11	24.11	B	52.512	52.512	1	1	argos-doppler-shift		150124	Al Ouda	Al Ouda
5104490038	TRUE	2016-06-09 10:32:00	52.493	24.11		0	-128	401.677	0	0	8	24.11	24.11	B	52.493	52.493	2	2	argos-doppler-shift		150124	Al Ouda	Al Ouda
5104490039	TRUE	2016-06-09 12:11:00	52.486	24.105		0	-129	401.677	0	0	58	24.105	24.105	0	52.486	52.486	4	4	argos-doppler-shift		150124	Al Ouda	Al Ouda
5104490040	TRUE	2016-06-09 13:49:00	52.488	24.103		0	-131	401.677	0	0	8	24.103	24.103	B	52.488	52.488	2	2	argos-doppler-shift		150124	Al Ouda	Al Ouda
5104490041	TRUE	2016-06-09 13:54:00	52.49	24.104		0	-123	401.677	0	0	6	24.104	24.104	B	52.49	52.49	2	2	argos-doppler-shift		150124	Al Ouda	Al Ouda
5104490042	TRUE	2016-06-09 15:27:00	52.484	24.107		0	-126	401.677	0	0	6	24.107	24.107	B	52.484	52.484	1	1	argos-doppler-shift		150124	Al Ouda	Al Ouda
5104490043	TRUE	2016-06-09 15:34:00	52.488	24.109		0	-130	401.677	0	0	6	24.109	24.109	B	52.488	52.488	1	1	argos-doppler-shift		150124	Al Ouda	Al Ouda
5104490044	TRUE	2016-06-10 03:41:00	52.45	24.087		0	-131	401.677	0	0	0	24.087	24.087	B	52.45	52.45	1	1	argos-doppler-shift		150124	Al Ouda	Al Ouda
5104490045	TRUE	2016-06-10 05:43:00	52.468	24.115		0	-120	401.677	0	0	8	24.115	24.115	B	52.468	52.468	1	1	argos-doppler-shift		150124	Al Ouda	Al Ouda
5104490046	TRUE	2016-06-10 10:26:00	52.465	24.12		0	-131	401.677	0	0	8	24.12	24.12	B	52.465	52.465	1	1	argos-doppler-shift		150124	Al Ouda	Al Ouda
5104490047	TRUE	2016-06-10 13:23:00	52.472	24.126		0	-128	401.677	0	0	8	24.126	24.126	B	52.472	52.472	1	1	argos-doppler-shift		150124	Al Ouda	Al Ouda
5104490048	TRUE	2016-06-10 14:53:00	52.493	24.116		0	-125	401.677	0	0	8	24.116	24.116	B	52.493	52.493	2	2	argos-doppler-shift		150124	Al Ouda	Al Ouda
5104490049	TRUE	2016-06-10 15:07:00	52.484	24.112		0	-125	401.677	0	0	6	24.112	24.112	B	52.484	52.484	2	2	argos-doppler-shift		150124	Al Ouda	Al Ouda
5104490050	TRUE	2016-06-11 03:22:00	52.501	24.115		0	-125	401.677	0	0	50	24.115	24.115	3	52.501	52.501	4	4	argos-doppler-shift		150124	Al Ouda	Al Ouda
5104490051	TRUE	2016-06-11 03:44:00	52.501	24.115		0	-135	401.677	0	0	6	24.115	24.115	B	52.501	52.501	1	1	argos-doppler-shift		150124	Al Ouda	Al Ouda
5104490052	TRUE	2016-06-11 05:25:00	52.503	24.119		0	-122	401.677	0	0	8	24.119	24.119	B	52.503	52.503	1	1	argos-doppler-shift		150124	Al Ouda	Al Ouda
5104490053	TRUE	2016-06-11 06:16:00	52.503	24.12		0	-133	401.677	0	0	8	24.12	24.12	B	52.503	52.503	1	1	argos-doppler-shift		150124	Al Ouda	Al Ouda
5104490054	TRUE	2016-06-11 07:07:00	52.501	24.142		0	-125	401.677	0	0	8	24.142	24.142	B	52.501	52.501	2	2	argos-doppler-shift		150124	Al Ouda	Al Ouda
5104490055	TRUE	2016-06-11 12:58:00	52.5	24.163		0	-129	401.677	0	0	8	24.163	24.163	B	52.5	52.5	2	2	argos-doppler-shift		150124	Al Ouda	Al Ouda
5104490056	TRUE	2016-06-11 12:59:00	52.487	24.145		0	-129	401.677	0	0	6	24.145	24.145	A	52.487	52.487	3	3	argos-doppler-shift		150124	Al Ouda	Al Ouda
5104490057	TRUE	2016-06-11 14:30:00	52.479	24.15		0	-133	401.677	0	0	8	24.15	24.15	B	52.479	52.479	1	1	argos-doppler-shift		150124	Al Ouda	Al Ouda
5104490058	TRUE	2016-06-11 14:42:00	52.474	24.129		0	-124	401.677	0	0	6	24.129	24.129	B	52.474	52.474	1	1	argos-doppler-shift		150124	Al Ouda	Al Ouda
5104490059	TRUE	2016-06-12 05:05:00	52.478	24.105		0	-125	401.677	0	0	0	24.105	24.105	B	52.478	52.478	2	2	argos-doppler-shift		150124	Al Ouda	Al Ouda
5104490060	TRUE	2016-06-12 06:01:00	52.496	24.114		0	-130	401.677	0	0	8	24.114	24.114	B	52.496	52.496	2	2	argos-doppler-shift		150124	Al Ouda	Al Ouda
5104490061	TRUE	2016-06-12 06:43:00	52.497	24.114		0	-117	401.677	0	0	8	24.114	24.114	B	52.497	52.497	2	2	argos-doppler-shift		150124	Al Ouda	Al Ouda
5104490062	TRUE	2016-06-12 12:35:00	52.52	24.124		0	-131	401.677	0	0	8	24.124	24.124	B	52.52	52.52	2	2	argos-doppler-shift		150124	Al Ouda	Al Ouda
5104490063	TRUE	2016-06-12 12:48:00	52.5	24.108		0	-130	401.677	0	0	8	24.108	24.108	B	52.5	52.5	2	2	argos-doppler-shift		150124	Al Ouda	Al Ouda
5104490064	TRUE	2016-06-12 13:55:00	52.504	24.113		0	-127	401.677	0	0	8	24.113	24.113	B	52.504	52.504	1	1	argos-doppler-shift		150124	Al Ouda	Al Ouda
5104490065	TRUE	2016-06-12 14:13:00	52.504	24.108		0	-127	401.677	0	0	6	24.108	24.108	B	52.504	52.504	2	2	argos-doppler-shift		150124	Al Ouda	Al Ouda
5104490066	TRUE	2016-06-12 14:31:00	52.504	24.107		0	-127	401.677	0	0	6	24.107	24.107	B	52.504	52.504	2	2	argos-doppler-shift		150124	Al Ouda	Al Ouda
5104490067	TRUE	2016-06-12 15:37:00	52.506	24.109		0	-135	401.677	0	0	8	24.109	24.109	B	52.506	52.506	1	1	argos-doppler-shift		150124	Al Ouda	Al Ouda
5104490068	TRUE	2016-06-13 03:05:00	52.53	24.123		0	-129	401.677	0	0	8	24.123	24.123	B	52.53	52.53	1	1	argos-doppler-shift		150124	Al Ouda	Al Ouda
5104490069	TRUE	2016-06-13 13:54:00	52.518	24.12		0	-124	401.677	0	0	8	24.12	24.12	B	52.518	52.518	1	1	argos-doppler-shift		150124	Al Ouda	Al Ouda
5104490070	TRUE	2016-06-13 14:57:00	52.511	24.127		0	-130	401.677	0	0	8	24.127	24.127	B	52.511	52.511	1	1	argos-doppler-shift		150124	Al Ouda	Al Ouda
5104490071	TRUE	2016-06-14 06:00:00	52.509	24.115		0	-126	401.677	0	0	0	24.115	24.115	B	52.509	52.509	2	2	argos-doppler-shift		150124	Al Ouda	Al Ouda
5104490072	TRUE	2016-06-14 13:30:00	52.496	24.133		0	-125	401.677	0	0	8	24.133	24.133	B	52.496	52.496	1	1	argos-doppler-shift		150124	Al Ouda	Al Ouda
5104490073	TRUE	2016-06-14 14:02:00	52.503	24.128		0	-129	401.677	0	0	8	24.128	24.128	B	52.503	52.503	1	1	argos-doppler-shift		150124	Al Ouda	Al Ouda
5104490074	TRUE	2016-06-14 14:32:00	52.494	24.121		0	-126	401.677	0	0	6	24.121	24.121	B	52.494	52.494	1	1	argos-doppler-shift		150124	Al Ouda	Al Ouda
5104490075	TRUE	2016-06-14 15:08:00	52.493	24.12		0	-128	401.677	0	0	8	24.12	24.12	B	52.493	52.493	1	1	argos-doppler-shift		150124	Al Ouda	Al Ouda
5104490076	TRUE	2016-06-15 03:17:00	52.495	24.131		0	-128	401.677	0	0	0	24.131	24.131	B	52.495	52.495	2	2	argos-doppler-shift		150124	Al Ouda	Al Ouda
5104490077	TRUE	2016-06-15 03:31:00	52.499	24.113		0	-127	401.677	0	0	6	24.113	24.113	B	52.499	52.499	1	1	argos-doppler-shift		150124	Al Ouda	Al Ouda
5104490078	TRUE	2016-06-15 05:45:00	52.494	24.117		0	-124	401.677	0	0	8	24.117	24.117	B	52.494	52.494	1	1	argos-doppler-shift		150124	Al Ouda	Al Ouda
5104490079	TRUE	2016-06-15 06:33:00	52.495	24.117		0	-133	401.677	0	0	8	24.117	24.117	B	52.495	52.495	1	1	argos-doppler-shift		150124	Al Ouda	Al Ouda
5104490080	TRUE	2016-06-15 13:00:00	52.483	24.129		0	-128	401.677	0	0	8	24.129	24.129	B	52.483	52.483	1	1	argos-doppler-shift		150124	Al Ouda	Al Ouda
5104490081	TRUE	2016-06-15 14:40:00	52.489	24.127		0	-128	401.677	0	0	8	24.127	24.127	B	52.489	52.489	1	1	argos-doppler-shift		150124	Al Ouda	Al Ouda
5104490082	TRUE	2016-06-15 15:34:00	52.488	24.129		0	-132	401.677	0	0	8	24.129	24.129	B	52.488	52.488	2	2	argos-doppler-shift		150124	Al Ouda	Al Ouda
5104490083	TRUE	2016-06-16 03:07:00	52.493	24.119		0	-128	401.677	0	0	8	24.119	24.119	B	52.493	52.493	2	2	argos-doppler-shift		150124	Al Ouda	Al Ouda
5104490084	TRUE	2016-06-16 05:22:00	52.489	24.122		0	-121	401.677	0	0	8	24.122	24.122	B	52.489	52.489	1	1	argos-doppler-shift		150124	Al Ouda	Al Ouda
5104490085	TRUE	2016-06-16 06:17:00	52.489	24.122		0	-130	401.677	0	0	8	24.122	24.122	B	52.489	52.489	1	1	argos-doppler-shift		150124	Al Ouda	Al Ouda
5104490086	TRUE	2016-06-16 14:14:00	52.493	24.117		0	-125	401.677	0	0	8	24.117	24.117	B	52.493	52.493	2	2	argos-doppler-shift		150124	Al Ouda	Al Ouda
5104490087	TRUE	2016-06-16 15:11:00	52.483	24.109		0	-126	401.677	0	0	8	24.109	24.109	B	52.483	52.483	2	2	argos-doppler-shift		150124	Al Ouda	Al Ouda
5104490088	TRUE	2016-06-16 15:24:00	52.483	24.109		0	-129	401.677	0	0	6	24.109	24.109	B	52.483	52.483	1	1	argos-doppler-shift		150124	Al Ouda	Al Ouda
5104490089	TRUE	2016-06-17 03:54:00	52.43	24.086		0	-136	401.677	0	0	0	24.086	24.086	B	52.43	52.43	1	1	argos-doppler-shift		150124	Al Ouda	Al Ouda
5104490090	TRUE	2016-06-17 05:01:00	52.473	24.113		0	-124	401.677	0	0	8	24.113	24.113	B	52.473	52.473	1	1	argos-doppler-shift		150124	Al Ouda	Al Ouda
5104490091	TRUE	2016-06-17 05:50:00	52.481	24.116		0	-133	401.677	0	0	8	24.116	24.116	B	52.481	52.481	1	1	argos-doppler-shift		150124	Al Ouda	Al Ouda
5104490092	TRUE	2016-06-17 06:42:00	52.495	24.132		0	-128	401.677	0	0	8	24.132	24.132	B	52.495	52.495	2	2	argos-doppler-shift		150124	Al Ouda	Al Ouda
5104490093	TRUE	2016-06-17 10:38:00	52.531	24.162		0	-133	401.677	0	0	8	24.162	24.162	B	52.531	52.531	1	1	argos-doppler-shift		150124	Al Ouda	Al Ouda
5104490094	TRUE	2016-06-17 12:25:00	52.522	24.142		0	-132	401.677	0	0	8	24.142	24.142	B	52.522	52.522	1	1	argos-doppler-shift		150124	Al Ouda	Al Ouda
5104490095	TRUE	2016-06-17 13:32:00	52.532	24.141		0	-130	401.677	0	0	8	24.141	24.141	B	52.532	52.532	1	1	argos-doppler-shift		150124	Al Ouda	Al Ouda
5104490096	TRUE	2016-06-17 13:58:00	52.526	24.129		0	-128	401.677	0	0	6	24.129	24.129	B	52.526	52.526	1	1	argos-doppler-shift		150124	Al Ouda	Al Ouda
5104490097	TRUE	2016-06-17 14:35:00	52.492	24.11		0	-129	401.677	0	0	8	24.11	24.11	A	52.492	52.492	3	3	argos-doppler-shift		150124	Al Ouda	Al Ouda
5104490098	TRUE	2016-06-17 15:08:00	52.488	24.103		0	-128	401.677	0	0	8	24.103	24.103	B	52.488	52.488	2	2	argos-doppler-shift		150124	Al Ouda	Al Ouda
5104490099	TRUE	2016-06-17 15:32:00	52.488	24.103		0	-133	401.677	0	0	6	24.103	24.103	B	52.488	52.488	1	1	argos-doppler-shift		150124	Al Ouda	Al Ouda
5104490100	TRUE	2016-06-18 10:33:00	52.454	24.103		0	-133	401.677	0	0	8	24.103	24.103	B	52.454	52.454	1	1	argos-doppler-shift		150124	Al Ouda	Al Ouda
5104490101	TRUE	2016-06-18 12:11:00	52.494	24.133		0	-129	401.677	0	0	8	24.133	24.133	B	52.494	52.494	2	2	argos-doppler-shift		150124	Al Ouda	Al Ouda
5104490102	TRUE	2016-06-18 13:29:00	52.495	24.133		0	-123	401.677	0	0	8	24.133	24.133	B	52.495	52.495	1	1	argos-doppler-shift		150124	Al Ouda	Al Ouda
5104490103	TRUE	2016-06-18 15:12:00	52.497	24.131		0	-126	401.677	0	0	58	24.131	24.131	1	52.497	52.497	4	4	argos-doppler-shift		150124	Al Ouda	Al Ouda
5104490104	TRUE	2016-06-18 15:46:00	52.477	24.135		0	-127	401.677	0	0	58	24.135	24.135	1	52.477	52.477	4	4	argos-doppler-shift		150124	Al Ouda	Al Ouda
5104490105	TRUE	2016-06-19 03:36:00	52.382	24.129		0	-129	401.677	0	0	8	24.129	24.129	B	52.382	52.382	1	1	argos-doppler-shift		150124	Al Ouda	Al Ouda
5104490106	TRUE	2016-06-19 06:03:00	52.452	24.124		0	-125	401.677	0	0	8	24.124	24.124	B	52.452	52.452	1	1	argos-doppler-shift		150124	Al Ouda	Al Ouda
5104490107	TRUE	2016-06-19 07:40:00	52.498	24.14		0	-125	401.677	0	0	8	24.14	24.14	A	52.498	52.498	3	3	argos-doppler-shift		150124	Al Ouda	Al Ouda
5104490108	TRUE	2016-06-19 10:26:00	52.516	24.15		0	-129	401.677	0	0	8	24.15	24.15	B	52.516	52.516	1	1	argos-doppler-shift		150124	Al Ouda	Al Ouda
5104490109	TRUE	2016-06-19 12:02:00	52.493	24.147		0	-128	401.677	0	0	8	24.147	24.147	B	52.493	52.493	2	2	argos-doppler-shift		150124	Al Ouda	Al Ouda
5104490110	TRUE	2016-06-19 13:04:00	52.492	24.148		0	-128	401.677	0	0	8	24.148	24.148	B	52.492	52.492	1	1	argos-doppler-shift		150124	Al Ouda	Al Ouda
5104490111	TRUE	2016-06-19 13:34:00	52.511	24.124		0	-130	401.677	0	0	7	24.124	24.124	B	52.511	52.511	2	2	argos-doppler-shift		150124	Al Ouda	Al Ouda
5104490112	TRUE	2016-06-19 14:44:00	52.51	24.115		0	-129	401.677	0	0	6	24.115	24.115	B	52.51	52.51	2	2	argos-doppler-shift		150124	Al Ouda	Al Ouda
5104490113	TRUE	2016-06-20 03:09:00	52.503	24.112		0	-130	401.677	0	0	8	24.112	24.112	B	52.503	52.503	2	2	argos-doppler-shift		150124	Al Ouda	Al Ouda
5104490114	TRUE	2016-06-21 13:53:00	52.501	24.11		0	-126	401.677	0	0	8	24.11	24.11	B	52.501	52.501	2	2	argos-doppler-shift		150124	Al Ouda	Al Ouda
5104490115	TRUE	2016-06-21 14:29:00	52.499	24.106		0	-127	401.677	0	0	8	24.106	24.106	B	52.499	52.499	2	2	argos-doppler-shift		150124	Al Ouda	Al Ouda
5104490116	TRUE	2016-06-22 03:54:00	52.496	24.103		0	-127	401.677	0	0	8	24.103	24.103	B	52.496	52.496	1	1	argos-doppler-shift		150124	Al Ouda	Al Ouda
5104490117	TRUE	2016-06-22 06:35:00	52.493	24.129		0	-116	401.677	0	0	58	24.129	24.129	3	52.493	52.493	4	4	argos-doppler-shift		150124	Al Ouda	Al Ouda
5104490118	TRUE	2016-06-22 13:43:00	52.473	24.206		0	-134	401.677	0	0	8	24.206	24.206	B	52.473	52.473	1	1	argos-doppler-shift		150124	Al Ouda	Al Ouda
5104490119	TRUE	2016-06-22 14:10:00	52.491	24.129		0	-126	401.677	0	0	6	24.129	24.129	B	52.491	52.491	2	2	argos-doppler-shift		150124	Al Ouda	Al Ouda
5104490120	TRUE	2016-06-22 15:08:00	52.464	24.118		0	-124	401.677	0	0	8	24.118	24.118	B	52.464	52.464	2	2	argos-doppler-shift		150124	Al Ouda	Al Ouda
5104490121	TRUE	2016-06-22 15:16:00	52.478	24.11		0	-124	401.677	0	0	6	24.11	24.11	B	52.478	52.478	2	2	argos-doppler-shift		150124	Al Ouda	Al Ouda
5104490122	TRUE	2016-06-23 03:35:00	52.496	24.174		0	-133	401.677	0	0	0	24.174	24.174	B	52.496	52.496	1	1	argos-doppler-shift		150124	Al Ouda	Al Ouda
5104490123	TRUE	2016-06-23 05:26:00	52.503	24.165		0	-132	401.677	0	0	8	24.165	24.165	B	52.503	52.503	2	2	argos-doppler-shift		150124	Al Ouda	Al Ouda
5104490124	TRUE	2016-06-23 06:14:00	52.517	24.15		0	-119	401.677	0	0	8	24.15	24.15	B	52.517	52.517	2	2	argos-doppler-shift		150124	Al Ouda	Al Ouda
5104490125	TRUE	2016-06-23 07:58:00	52.528	24.152		0	-133	401.677	0	0	8	24.152	24.152	B	52.528	52.528	1	1	argos-doppler-shift		150124	Al Ouda	Al Ouda
5104490126	TRUE	2016-06-23 14:03:00	52.497	24.128		0	-123	401.677	0	0	58	24.128	24.128	2	52.497	52.497	6	6	argos-doppler-shift		150124	Al Ouda	Al Ouda
5104490127	TRUE	2016-06-23 14:46:00	52.496	24.115		0	-122	401.677	0	0	58	24.115	24.115	1	52.496	52.496	4	4	argos-doppler-shift		150124	Al Ouda	Al Ouda
5104490128	TRUE	2016-06-23 15:41:00	52.493	24.111		0	-133	401.677	0	0	8	24.111	24.111	B	52.493	52.493	1	1	argos-doppler-shift		150124	Al Ouda	Al Ouda
5104490129	TRUE	2016-06-24 03:08:00	52.498	24.115		0	-123	401.677	0	0	8	24.115	24.115	B	52.498	52.498	2	2	argos-doppler-shift		150124	Al Ouda	Al Ouda
5104490130	TRUE	2016-06-24 03:34:00	52.489	24.108		0	-130	401.677	0	0	8	24.108	24.108	B	52.489	52.489	2	2	argos-doppler-shift		150124	Al Ouda	Al Ouda
5104490131	TRUE	2016-06-24 05:09:00	52.491	24.106		0	-133	401.677	0	0	8	24.106	24.106	B	52.491	52.491	1	1	argos-doppler-shift		150124	Al Ouda	Al Ouda
5104490132	TRUE	2016-06-24 05:54:00	52.496	24.122		0	-116	401.677	0	0	8	24.122	24.122	B	52.496	52.496	2	2	argos-doppler-shift		150124	Al Ouda	Al Ouda
5104490133	TRUE	2016-06-24 12:44:00	52.514	24.146		0	-137	401.677	0	0	8	24.146	24.146	B	52.514	52.514	1	1	argos-doppler-shift		150124	Al Ouda	Al Ouda
5104490134	TRUE	2016-06-24 13:51:00	52.499	24.111		0	-127	401.677	0	0	58	24.111	24.111	3	52.499	52.499	4	4	argos-doppler-shift		150124	Al Ouda	Al Ouda
5104490135	TRUE	2016-06-24 14:16:00	52.499	24.109		0	-126	401.677	0	0	6	24.109	24.109	B	52.499	52.499	2	2	argos-doppler-shift		150124	Al Ouda	Al Ouda
5104490136	TRUE	2016-06-24 14:18:00	52.505	24.119		0	-126	401.677	0	0	6	24.119	24.119	B	52.505	52.505	2	2	argos-doppler-shift		150124	Al Ouda	Al Ouda
5104490137	TRUE	2016-06-24 15:31:00	52.505	24.114		0	-130	401.677	0	0	8	24.114	24.114	B	52.505	52.505	1	1	argos-doppler-shift		150124	Al Ouda	Al Ouda
5104490138	TRUE	2016-06-24 15:56:00	52.505	24.112		0	-129	401.677	0	0	6	24.112	24.112	B	52.505	52.505	1	1	argos-doppler-shift		150124	Al Ouda	Al Ouda
5104490139	TRUE	2016-06-25 03:05:00	52.493	24.141		0	-128	401.677	0	0	8	24.141	24.141	B	52.493	52.493	2	2	argos-doppler-shift		150124	Al Ouda	Al Ouda
5104490140	TRUE	2016-06-25 05:36:00	52.502	24.141		0	-122	401.677	0	0	8	24.141	24.141	B	52.502	52.502	1	1	argos-doppler-shift		150124	Al Ouda	Al Ouda
5104490141	TRUE	2016-06-25 07:14:00	52.503	24.141		0	-125	401.677	0	0	8	24.141	24.141	B	52.503	52.503	1	1	argos-doppler-shift		150124	Al Ouda	Al Ouda
5104490142	TRUE	2016-06-25 10:57:00	52.504	24.144		0	-130	401.677	0	0	8	24.144	24.144	B	52.504	52.504	2	2	argos-doppler-shift		150124	Al Ouda	Al Ouda
5104490143	TRUE	2016-06-25 13:39:00	52.509	24.139		0	-132	401.677	0	0	8	24.139	24.139	B	52.509	52.509	1	1	argos-doppler-shift		150124	Al Ouda	Al Ouda
5104490144	TRUE	2016-06-25 15:16:00	52.506	24.135		0	-135	401.677	0	0	8	24.135	24.135	B	52.506	52.506	1	1	argos-doppler-shift		150124	Al Ouda	Al Ouda
5104490145	TRUE	2016-06-25 15:26:00	52.474	24.122		0	-129	401.677	0	0	6	24.122	24.122	B	52.474	52.474	2	2	argos-doppler-shift		150124	Al Ouda	Al Ouda
5104490146	TRUE	2016-06-26 03:55:00	52.49	24.113		0	-129	401.677	0	0	0	24.113	24.113	B	52.49	52.49	1	1	argos-doppler-shift		150124	Al Ouda	Al Ouda
5104490147	TRUE	2016-06-26 05:19:00	52.49	24.116		0	-129	401.677	0	0	8	24.116	24.116	B	52.49	52.49	1	1	argos-doppler-shift		150124	Al Ouda	Al Ouda
5104490148	TRUE	2016-06-26 06:00:00	52.493	24.116		0	-133	401.677	0	0	8	24.116	24.116	B	52.493	52.493	1	1	argos-doppler-shift		150124	Al Ouda	Al Ouda
5104490149	TRUE	2016-06-26 10:37:00	52.508	24.111		0	-127	401.677	0	0	8	24.111	24.111	B	52.508	52.508	1	1	argos-doppler-shift		150124	Al Ouda	Al Ouda
5104490150	TRUE	2016-06-26 13:13:00	52.485	24.109		0	-135	401.677	0	0	8	24.109	24.109	B	52.485	52.485	2	2	argos-doppler-shift		150124	Al Ouda	Al Ouda
5104490151	TRUE	2016-06-26 13:26:00	52.485	24.109		0	-130	401.677	0	0	6	24.109	24.109	B	52.485	52.485	2	2	argos-doppler-shift		150124	Al Ouda	Al Ouda
5104490152	TRUE	2016-06-26 13:30:00	52.487	24.109		0	-128	401.677	0	0	6	24.109	24.109	B	52.487	52.487	2	2	argos-doppler-shift		150124	Al Ouda	Al Ouda
5104490153	TRUE	2016-06-27 03:35:00	52.52	24.141		0	-128	401.677	0	0	0	24.141	24.141	B	52.52	52.52	2	2	argos-doppler-shift		150124	Al Ouda	Al Ouda
5104490154	TRUE	2016-06-27 06:28:00	52.511	24.157		0	-127	401.677	0	0	8	24.157	24.157	B	52.511	52.511	1	1	argos-doppler-shift		150124	Al Ouda	Al Ouda
5104490155	TRUE	2016-06-27 10:33:00	52.497	24.143		0	-123	401.677	0	0	58	24.143	24.143	0	52.497	52.497	4	4	argos-doppler-shift		150124	Al Ouda	Al Ouda
5104490156	TRUE	2016-06-27 12:11:00	52.509	24.146		0	-129	401.677	0	0	8	24.146	24.146	A	52.509	52.509	3	3	argos-doppler-shift		150124	Al Ouda	Al Ouda
5104490157	TRUE	2016-06-27 14:27:00	52.503	24.135		0	-133	401.677	0	0	8	24.135	24.135	A	52.503	52.503	3	3	argos-doppler-shift		150124	Al Ouda	Al Ouda
5104490158	TRUE	2016-06-27 14:44:00	52.495	24.144		0	-121	401.677	0	0	6	24.144	24.144	B	52.495	52.495	2	2	argos-doppler-shift		150124	Al Ouda	Al Ouda
5104490159	TRUE	2016-06-27 14:59:00	52.494	24.142		0	-124	401.677	0	0	6	24.142	24.142	A	52.494	52.494	3	3	argos-doppler-shift		150124	Al Ouda	Al Ouda
5104490160	TRUE	2016-06-28 03:05:00	52.499	24.154		0	-120	401.677	0	0	50	24.154	24.154	1	52.499	52.499	4	4	argos-doppler-shift		150124	Al Ouda	Al Ouda
5104490161	TRUE	2016-06-28 03:29:00	52.5	24.153		0	-128	401.677	0	0	6	24.153	24.153	A	52.5	52.5	3	3	argos-doppler-shift		150124	Al Ouda	Al Ouda
5104490162	TRUE	2016-06-28 06:11:00	52.496	24.135		0	-120	401.677	0	0	8	24.135	24.135	B	52.496	52.496	2	2	argos-doppler-shift		150124	Al Ouda	Al Ouda
5104490163	TRUE	2016-06-28 07:00:00	52.492	24.134		0	-132	401.677	0	0	8	24.134	24.134	B	52.492	52.492	1	1	argos-doppler-shift		150124	Al Ouda	Al Ouda
5104490164	TRUE	2016-06-28 07:54:00	52.489	24.134		0	-130	401.677	0	0	8	24.134	24.134	B	52.489	52.489	1	1	argos-doppler-shift		150124	Al Ouda	Al Ouda
5104490165	TRUE	2016-06-28 10:23:00	52.485	24.131		0	-129	401.677	0	0	8	24.131	24.131	B	52.485	52.485	1	1	argos-doppler-shift		150124	Al Ouda	Al Ouda
5104490166	TRUE	2016-06-28 12:36:00	52.492	24.118		0	-133	401.677	0	0	8	24.118	24.118	B	52.492	52.492	2	2	argos-doppler-shift		150124	Al Ouda	Al Ouda
5104490167	TRUE	2016-06-28 13:04:00	52.493	24.119		0	-129	401.677	0	0	6	24.119	24.119	B	52.493	52.493	1	1	argos-doppler-shift		150124	Al Ouda	Al Ouda
5104490168	TRUE	2016-06-28 13:51:00	52.486	24.119		0	-130	401.677	0	0	8	24.119	24.119	B	52.486	52.486	2	2	argos-doppler-shift		150124	Al Ouda	Al Ouda
5104490169	TRUE	2016-06-28 14:19:00	52.487	24.117		0	-124	401.677	0	0	6	24.117	24.117	B	52.487	52.487	2	2	argos-doppler-shift		150124	Al Ouda	Al Ouda
5104490170	TRUE	2016-06-28 14:42:00	52.487	24.117		0	-133	401.677	0	0	6	24.117	24.117	B	52.487	52.487	1	1	argos-doppler-shift		150124	Al Ouda	Al Ouda
5104490171	TRUE	2016-06-29 03:17:00	52.501	24.115		0	-123	401.677	0	0	0	24.115	24.115	B	52.501	52.501	2	2	argos-doppler-shift		150124	Al Ouda	Al Ouda
5104490172	TRUE	2016-06-29 05:50:00	52.5	24.121		0	-116	401.677	0	0	8	24.121	24.121	B	52.5	52.5	2	2	argos-doppler-shift		150124	Al Ouda	Al Ouda
5104490173	TRUE	2016-06-29 06:42:00	52.493	24.123		0	-135	401.677	0	0	8	24.123	24.123	B	52.493	52.493	1	1	argos-doppler-shift		150124	Al Ouda	Al Ouda
5104490174	TRUE	2016-06-29 07:27:00	52.49	24.123		0	-128	401.677	0	0	8	24.123	24.123	B	52.49	52.49	1	1	argos-doppler-shift		150124	Al Ouda	Al Ouda
5104490175	TRUE	2016-06-29 10:09:00	52.482	24.124		0	-129	401.677	0	0	8	24.124	24.124	B	52.482	52.482	1	1	argos-doppler-shift		150124	Al Ouda	Al Ouda
5104490176	TRUE	2016-06-29 12:52:00	52.472	24.122		0	-133	401.677	0	0	8	24.122	24.122	B	52.472	52.472	1	1	argos-doppler-shift		150124	Al Ouda	Al Ouda
5104490177	TRUE	2016-06-29 13:17:00	52.481	24.109		0	-135	401.677	0	0	6	24.109	24.109	B	52.481	52.481	1	1	argos-doppler-shift		150124	Al Ouda	Al Ouda
5104490178	TRUE	2016-06-29 13:52:00	52.485	24.102		0	-128	401.677	0	0	8	24.102	24.102	B	52.485	52.485	2	2	argos-doppler-shift		150124	Al Ouda	Al Ouda
5104490179	TRUE	2016-06-29 14:57:00	52.503	24.113		0	-131	401.677	0	0	6	24.113	24.113	B	52.503	52.503	2	2	argos-doppler-shift		150124	Al Ouda	Al Ouda
5104490180	TRUE	2016-06-29 15:34:00	52.504	24.11		0	-129	401.677	0	0	8	24.11	24.11	B	52.504	52.504	1	1	argos-doppler-shift		150124	Al Ouda	Al Ouda
5104490181	TRUE	2016-06-30 05:36:00	52.52	24.13		0	-128	401.677	0	0	0	24.13	24.13	B	52.52	52.52	2	2	argos-doppler-shift		150124	Al Ouda	Al Ouda
5104490182	TRUE	2016-07-01 03:15:00	52.415	24.203		0	-130	401.677	0	0	40	24.203	24.203	1	52.415	52.415	6	6	argos-doppler-shift		150124	Al Ouda	Al Ouda
5104490183	TRUE	2016-07-01 05:06:00	52.407	24.205		0	-125	401.677	0	0	8	24.205	24.205	B	52.407	52.407	2	2	argos-doppler-shift		150124	Al Ouda	Al Ouda
5104490184	TRUE	2016-07-01 06:49:00	52.412	24.172		0	-116	401.677	0	0	8	24.172	24.172	A	52.412	52.412	3	3	argos-doppler-shift		150124	Al Ouda	Al Ouda
5104490185	TRUE	2016-07-01 12:59:00	52.407	24.152		0	-129	401.677	0	0	8	24.152	24.152	B	52.407	52.407	2	2	argos-doppler-shift		150124	Al Ouda	Al Ouda
5104490186	TRUE	2016-07-01 13:58:00	52.413	24.157		0	-132	401.677	0	0	8	24.157	24.157	B	52.413	52.413	1	1	argos-doppler-shift		150124	Al Ouda	Al Ouda
5104490187	TRUE	2016-07-01 14:12:00	52.415	24.15		0	-128	401.677	0	0	6	24.15	24.15	B	52.415	52.415	1	1	argos-doppler-shift		150124	Al Ouda	Al Ouda
5104490188	TRUE	2016-07-01 14:41:00	52.415	24.15		0	-124	401.677	0	0	6	24.15	24.15	B	52.415	52.415	1	1	argos-doppler-shift		150124	Al Ouda	Al Ouda
5104490189	TRUE	2016-07-02 03:09:00	52.424	24.122		0	-123	401.677	0	0	0	24.122	24.122	B	52.424	52.424	1	1	argos-doppler-shift		150124	Al Ouda	Al Ouda
5104490190	TRUE	2016-07-02 05:45:00	52.426	24.127		0	-134	401.677	0	0	8	24.127	24.127	B	52.426	52.426	1	1	argos-doppler-shift		150124	Al Ouda	Al Ouda
5104490191	TRUE	2016-07-02 06:24:00	52.465	24.099		0	-124	401.677	0	0	7	24.099	24.099	A	52.465	52.465	3	3	argos-doppler-shift		150124	Al Ouda	Al Ouda
5104490192	TRUE	2016-07-04 07:30:00	52.508	24.11		0	-125	401.677	0	0	0	24.11	24.11	B	52.508	52.508	1	1	argos-doppler-shift		150124	Al Ouda	Al Ouda
5104490193	TRUE	2016-07-04 13:29:00	52.505	24.115		0	-128	401.677	0	0	8	24.115	24.115	B	52.505	52.505	2	2	argos-doppler-shift		150124	Al Ouda	Al Ouda
5104490194	TRUE	2016-07-04 13:36:00	52.501	24.115		0	-127	401.677	0	0	8	24.115	24.115	A	52.501	52.501	3	3	argos-doppler-shift		150124	Al Ouda	Al Ouda
5104490195	TRUE	2016-07-04 15:05:00	52.499	24.115		0	-126	401.677	0	0	8	24.115	24.115	B	52.499	52.499	1	1	argos-doppler-shift		150124	Al Ouda	Al Ouda
5104490196	TRUE	2016-07-04 15:17:00	52.498	24.115		0	-127	401.677	0	0	8	24.115	24.115	B	52.498	52.498	2	2	argos-doppler-shift		150124	Al Ouda	Al Ouda
5104490197	TRUE	2016-07-05 03:33:00	52.512	24.114		0	-127	401.677	0	0	0	24.114	24.114	B	52.512	52.512	2	2	argos-doppler-shift		150124	Al Ouda	Al Ouda
5104490198	TRUE	2016-07-05 05:26:00	52.509	24.115		0	-121	401.677	0	0	8	24.115	24.115	B	52.509	52.509	2	2	argos-doppler-shift		150124	Al Ouda	Al Ouda
5104490199	TRUE	2016-07-05 06:17:00	52.507	24.115		0	-133	401.677	0	0	8	24.115	24.115	B	52.507	52.507	1	1	argos-doppler-shift		150124	Al Ouda	Al Ouda
5104490200	TRUE	2016-07-05 07:07:00	52.507	24.116		0	-125	401.677	0	0	8	24.116	24.116	B	52.507	52.507	1	1	argos-doppler-shift		150124	Al Ouda	Al Ouda
5104490201	TRUE	2016-07-05 10:40:00	52.506	24.119		0	-123	401.677	0	0	8	24.119	24.119	B	52.506	52.506	1	1	argos-doppler-shift		150124	Al Ouda	Al Ouda
5104490202	TRUE	2016-07-05 13:03:00	52.499	24.119		0	-127	401.677	0	0	8	24.119	24.119	B	52.499	52.499	1	1	argos-doppler-shift		150124	Al Ouda	Al Ouda
5104490203	TRUE	2016-07-05 13:24:00	52.5	24.119		0	-128	401.677	0	0	8	24.119	24.119	B	52.5	52.5	1	1	argos-doppler-shift		150124	Al Ouda	Al Ouda
5104490204	TRUE	2016-07-05 13:33:00	52.5	24.117		0	-131	401.677	0	0	6	24.117	24.117	B	52.5	52.5	2	2	argos-doppler-shift		150124	Al Ouda	Al Ouda
5104490205	TRUE	2016-07-05 15:06:00	52.5	24.119		0	-129	401.677	0	0	8	24.119	24.119	B	52.5	52.5	2	2	argos-doppler-shift		150124	Al Ouda	Al Ouda
5104490206	TRUE	2016-07-05 15:07:00	52.5	24.11		0	-125	401.677	0	0	56	24.11	24.11	2	52.5	52.5	4	4	argos-doppler-shift		150124	Al Ouda	Al Ouda
5104490207	TRUE	2016-07-06 03:36:00	52.496	24.118		0	-130	401.677	0	0	0	24.118	24.118	B	52.496	52.496	2	2	argos-doppler-shift		150124	Al Ouda	Al Ouda
5104490208	TRUE	2016-07-06 06:02:00	52.494	24.12		0	-134	401.677	0	0	8	24.12	24.12	B	52.494	52.494	1	1	argos-doppler-shift		150124	Al Ouda	Al Ouda
5104490209	TRUE	2016-07-06 10:26:00	52.494	24.12		0	-127	401.677	0	0	8	24.12	24.12	B	52.494	52.494	2	2	argos-doppler-shift		150124	Al Ouda	Al Ouda
5104490210	TRUE	2016-07-06 12:07:00	52.493	24.12		0	-129	401.677	0	0	8	24.12	24.12	B	52.493	52.493	1	1	argos-doppler-shift		150124	Al Ouda	Al Ouda
5104490211	TRUE	2016-07-06 13:10:00	52.493	24.12		0	-129	401.677	0	0	8	24.12	24.12	B	52.493	52.493	1	1	argos-doppler-shift		150124	Al Ouda	Al Ouda
5104490212	TRUE	2016-07-07 03:20:00	52.482	24.107		0	-130	401.677	0	0	0	24.107	24.107	B	52.482	52.482	2	2	argos-doppler-shift		150124	Al Ouda	Al Ouda
5104490213	TRUE	2016-07-07 06:22:00	52.477	24.109		0	-120	401.677	0	0	8	24.109	24.109	B	52.477	52.477	1	1	argos-doppler-shift		150124	Al Ouda	Al Ouda
5104490214	TRUE	2016-07-07 10:21:00	52.474	24.11		0	-132	401.677	0	0	8	24.11	24.11	B	52.474	52.474	1	1	argos-doppler-shift		150124	Al Ouda	Al Ouda
5104490215	TRUE	2016-07-07 12:57:00	52.482	24.113		0	-133	401.677	0	0	8	24.113	24.113	B	52.482	52.482	1	1	argos-doppler-shift		150124	Al Ouda	Al Ouda
5104490216	TRUE	2016-07-07 13:57:00	52.496	24.104		0	-124	401.677	0	0	8	24.104	24.104	B	52.496	52.496	2	2	argos-doppler-shift		150124	Al Ouda	Al Ouda
5104490217	TRUE	2016-07-07 14:12:00	52.506	24.117		0	-129	401.677	0	0	6	24.117	24.117	B	52.506	52.506	2	2	argos-doppler-shift		150124	Al Ouda	Al Ouda
5104490218	TRUE	2016-07-07 15:36:00	52.502	24.11		0	-130	401.677	0	0	8	24.11	24.11	B	52.502	52.502	2	2	argos-doppler-shift		150124	Al Ouda	Al Ouda
5104490219	TRUE	2016-07-07 15:50:00	52.5	24.112		0	-131	401.677	0	0	6	24.112	24.112	A	52.5	52.5	3	3	argos-doppler-shift		150124	Al Ouda	Al Ouda
5104490220	TRUE	2016-07-07 15:57:00	52.5	24.112		0	-130	401.677	0	0	6	24.112	24.112	B	52.5	52.5	1	1	argos-doppler-shift		150124	Al Ouda	Al Ouda
5104490221	TRUE	2016-07-08 03:10:00	52.518	24.101		0	-127	401.677	0	0	8	24.101	24.101	B	52.518	52.518	1	1	argos-doppler-shift		150124	Al Ouda	Al Ouda
5104490222	TRUE	2016-07-08 07:01:00	52.501	24.113		0	-131	401.677	0	0	8	24.113	24.113	B	52.501	52.501	1	1	argos-doppler-shift		150124	Al Ouda	Al Ouda
5104490223	TRUE	2016-07-08 12:47:00	52.499	24.144		0	-133	401.677	0	0	8	24.144	24.144	B	52.499	52.499	1	1	argos-doppler-shift		150124	Al Ouda	Al Ouda
5104490224	TRUE	2016-07-08 13:26:00	52.494	24.175		0	-122	401.677	0	0	8	24.175	24.175	B	52.494	52.494	2	2	argos-doppler-shift		150124	Al Ouda	Al Ouda
5104490225	TRUE	2016-07-08 14:30:00	52.423	24.182		0	-125	401.677	0	0	8	24.182	24.182	B	52.423	52.423	2	2	argos-doppler-shift		150124	Al Ouda	Al Ouda
5104490226	TRUE	2016-07-08 15:05:00	52.435	24.176		0	-129	401.677	0	0	8	24.176	24.176	B	52.435	52.435	2	2	argos-doppler-shift		150124	Al Ouda	Al Ouda
5104490227	TRUE	2016-07-08 15:18:00	52.431	24.18		0	-129	401.677	0	0	6	24.18	24.18	B	52.431	52.431	1	1	argos-doppler-shift		150124	Al Ouda	Al Ouda
5104490228	TRUE	2016-07-09 03:04:00	52.434	24.183		0	-123	401.677	0	0	8	24.183	24.183	B	52.434	52.434	2	2	argos-doppler-shift		150124	Al Ouda	Al Ouda
5104490231	TRUE	2016-07-09 07:29:00	52.234	24.203		0	-133	401.677	0	0	8	24.203	24.203	B	52.234	52.234	1	1	argos-doppler-shift		150124	Al Ouda	Al Ouda
5104490233	TRUE	2016-07-09 13:02:00	52.173	24.228		0	-124	401.677	0	0	6	24.228	24.228	B	52.173	52.173	2	2	argos-doppler-shift		150124	Al Ouda	Al Ouda
5104490234	TRUE	2016-07-09 14:11:00	52.135	24.234		0	-125	401.677	0	0	48	24.234	24.234	0	52.135	52.135	4	4	argos-doppler-shift		150124	Al Ouda	Al Ouda
5104490235	TRUE	2016-07-09 14:42:00	52.207	24.254		0	-127	401.677	0	0	58	24.254	24.254	1	52.207	52.207	4	4	argos-doppler-shift		150124	Al Ouda	Al Ouda
5104490236	TRUE	2016-07-09 14:44:00	52.207	24.254		0	-121	401.677	0	0	56	24.254	24.254	2	52.207	52.207	4	4	argos-doppler-shift		150124	Al Ouda	Al Ouda
5104490237	TRUE	2016-07-10 03:32:00	52.046	24.238		0	-132	401.677	0	0	0	24.238	24.238	B	52.046	52.046	2	2	argos-doppler-shift		150124	Al Ouda	Al Ouda
5104490238	TRUE	2016-07-10 05:28:00	52.049	24.255		0	-131	401.677	0	0	8	24.255	24.255	B	52.049	52.049	1	1	argos-doppler-shift		150124	Al Ouda	Al Ouda
5104490239	TRUE	2016-07-10 07:01:00	51.948	24.26		0	-119	401.677	0	0	58	24.26	24.26	2	51.948	51.948	4	4	argos-doppler-shift		150124	Al Ouda	Al Ouda
5104490241	TRUE	2016-07-10 14:20:00	51.87	24.297		0	-133	401.677	0	0	6	24.297	24.297	B	51.87	51.87	2	2	argos-doppler-shift		150124	Al Ouda	Al Ouda
5104490242	TRUE	2016-07-10 14:21:00	51.866	24.292		0	-125	401.677	0	0	6	24.292	24.292	A	51.866	51.866	3	3	argos-doppler-shift		150124	Al Ouda	Al Ouda
5104490243	TRUE	2016-07-10 15:48:00	51.891	24.307		0	-133	401.677	0	0	8	24.307	24.307	B	51.891	51.891	2	2	argos-doppler-shift		150124	Al Ouda	Al Ouda
5104490244	TRUE	2016-07-10 15:50:00	51.891	24.27		0	-131	401.677	0	0	6	24.27	24.27	B	51.891	51.891	2	2	argos-doppler-shift		150124	Al Ouda	Al Ouda
5104490246	TRUE	2016-07-11 13:54:00	51.823	24.333		0	-124	401.677	0	0	6	24.333	24.333	B	51.823	51.823	1	1	argos-doppler-shift		150124	Al Ouda	Al Ouda
5104490247	TRUE	2016-07-11 15:22:00	51.831	24.331		0	-124	401.677	0	0	8	24.331	24.331	B	51.831	51.831	2	2	argos-doppler-shift		150124	Al Ouda	Al Ouda
5104490248	TRUE	2016-07-11 15:34:00	51.826	24.328		0	-132	401.677	0	0	6	24.328	24.328	B	51.826	51.826	1	1	argos-doppler-shift		150124	Al Ouda	Al Ouda
5104490249	TRUE	2016-07-12 03:55:00	51.827	24.325		0	-130	401.677	0	0	0	24.325	24.325	B	51.827	51.827	2	2	argos-doppler-shift		150124	Al Ouda	Al Ouda
5104490250	TRUE	2016-07-12 06:27:00	51.813	24.333		0	-126	401.677	0	0	8	24.333	24.333	B	51.813	51.813	1	1	argos-doppler-shift		150124	Al Ouda	Al Ouda
5104490251	TRUE	2016-07-12 10:55:00	51.807	24.343		0	-129	401.677	0	0	8	24.343	24.343	B	51.807	51.807	1	1	argos-doppler-shift		150124	Al Ouda	Al Ouda
5104490252	TRUE	2016-07-12 13:25:00	51.812	24.336		0	-129	401.677	0	0	8	24.336	24.336	B	51.812	51.812	1	1	argos-doppler-shift		150124	Al Ouda	Al Ouda
5104490253	TRUE	2016-07-12 13:42:00	51.822	24.33		0	-127	401.677	0	0	8	24.33	24.33	B	51.822	51.822	2	2	argos-doppler-shift		150124	Al Ouda	Al Ouda
5104490254	TRUE	2016-07-12 14:49:00	51.82	24.331		0	-131	401.677	0	0	8	24.331	24.331	B	51.82	51.82	1	1	argos-doppler-shift		150124	Al Ouda	Al Ouda
5104490255	TRUE	2016-07-12 15:09:00	51.815	24.328		0	-132	401.677	0	0	6	24.328	24.328	B	51.815	51.815	2	2	argos-doppler-shift		150124	Al Ouda	Al Ouda
5104490256	TRUE	2016-07-12 15:26:00	51.815	24.329		0	-135	401.677	0	0	6	24.329	24.329	B	51.815	51.815	1	1	argos-doppler-shift		150124	Al Ouda	Al Ouda
5104490257	TRUE	2016-07-13 03:35:00	51.809	24.339		0	-128	401.677	0	0	0	24.339	24.339	B	51.809	51.809	1	1	argos-doppler-shift		150124	Al Ouda	Al Ouda
5104490258	TRUE	2016-07-13 06:02:00	51.808	24.336		0	-119	401.677	0	0	8	24.336	24.336	B	51.808	51.808	1	1	argos-doppler-shift		150124	Al Ouda	Al Ouda
5104490259	TRUE	2016-07-13 10:42:00	51.806	24.339		0	-133	401.677	0	0	8	24.339	24.339	B	51.806	51.806	2	2	argos-doppler-shift		150124	Al Ouda	Al Ouda
5104490260	TRUE	2016-07-13 12:31:00	51.807	24.347		0	-134	401.677	0	0	8	24.347	24.347	B	51.807	51.807	1	1	argos-doppler-shift		150124	Al Ouda	Al Ouda
5104490261	TRUE	2016-07-13 13:01:00	51.814	24.341		0	-129	401.677	0	0	6	24.341	24.341	B	51.814	51.814	2	2	argos-doppler-shift		150124	Al Ouda	Al Ouda
5104490262	TRUE	2016-07-13 13:35:00	51.825	24.324		0	-124	401.677	0	0	8	24.324	24.324	B	51.825	51.825	2	2	argos-doppler-shift		150124	Al Ouda	Al Ouda
5104490263	TRUE	2016-07-13 14:20:00	51.821	24.322		0	-121	401.677	0	0	8	24.322	24.322	A	51.821	51.821	3	3	argos-doppler-shift		150124	Al Ouda	Al Ouda
5104490264	TRUE	2016-07-13 14:46:00	51.82	24.325		0	-131	401.677	0	0	6	24.325	24.325	B	51.82	51.82	1	1	argos-doppler-shift		150124	Al Ouda	Al Ouda
5104490265	TRUE	2016-07-14 03:07:00	51.854	24.317		0	-129	401.677	0	0	0	24.317	24.317	B	51.854	51.854	2	2	argos-doppler-shift		150124	Al Ouda	Al Ouda
5104490266	TRUE	2016-07-14 03:09:00	51.828	24.328		0	-126	401.677	0	0	6	24.328	24.328	B	51.828	51.828	1	1	argos-doppler-shift		150124	Al Ouda	Al Ouda
5104490267	TRUE	2016-07-14 06:32:00	51.833	24.315		0	-134	401.677	0	0	8	24.315	24.315	B	51.833	51.833	1	1	argos-doppler-shift		150124	Al Ouda	Al Ouda
5104490268	TRUE	2016-07-14 07:26:00	51.827	24.319		0	-129	401.677	0	0	8	24.319	24.319	B	51.827	51.827	1	1	argos-doppler-shift		150124	Al Ouda	Al Ouda
5104490269	TRUE	2016-07-14 10:35:00	51.823	24.331		0	-127	401.677	0	0	8	24.331	24.331	B	51.823	51.823	2	2	argos-doppler-shift		150124	Al Ouda	Al Ouda
5104490270	TRUE	2016-07-14 13:52:00	51.823	24.326		0	-128	401.677	0	0	8	24.326	24.326	B	51.823	51.823	1	1	argos-doppler-shift		150124	Al Ouda	Al Ouda
5104490271	TRUE	2016-07-14 14:16:00	51.821	24.327		0	-129	401.677	0	0	6	24.327	24.327	B	51.821	51.821	1	1	argos-doppler-shift		150124	Al Ouda	Al Ouda
5104490272	TRUE	2016-07-14 14:59:00	51.809	24.34		0	-132	401.677	0	0	8	24.34	24.34	B	51.809	51.809	2	2	argos-doppler-shift		150124	Al Ouda	Al Ouda
5104490273	TRUE	2016-07-14 15:31:00	51.81	24.339		0	-128	401.677	0	0	7	24.339	24.339	B	51.81	51.81	1	1	argos-doppler-shift		150124	Al Ouda	Al Ouda
5104490274	TRUE	2016-07-15 03:34:00	51.774	24.34		0	-124	401.677	0	0	0	24.34	24.34	B	51.774	51.774	1	1	argos-doppler-shift		150124	Al Ouda	Al Ouda
5104490275	TRUE	2016-07-15 06:16:00	51.795	24.336		0	-129	401.677	0	0	8	24.336	24.336	B	51.795	51.795	1	1	argos-doppler-shift		150124	Al Ouda	Al Ouda
5104490276	TRUE	2016-07-15 07:03:00	51.806	24.333		0	-121	401.677	0	0	8	24.333	24.333	B	51.806	51.806	1	1	argos-doppler-shift		150124	Al Ouda	Al Ouda
5104490277	TRUE	2016-07-15 12:10:00	51.809	24.331		0	-134	401.677	0	0	8	24.331	24.331	B	51.809	51.809	1	1	argos-doppler-shift		150124	Al Ouda	Al Ouda
5104490278	TRUE	2016-07-15 13:52:00	51.81	24.331		0	-130	401.677	0	0	8	24.331	24.331	B	51.81	51.81	1	1	argos-doppler-shift		150124	Al Ouda	Al Ouda
5104490279	TRUE	2016-07-15 14:47:00	51.815	24.331		0	-135	401.677	0	0	8	24.331	24.331	B	51.815	51.815	1	1	argos-doppler-shift		150124	Al Ouda	Al Ouda
5104490280	TRUE	2016-07-16 03:21:00	51.844	24.322		0	-129	401.677	0	0	0	24.322	24.322	B	51.844	51.844	2	2	argos-doppler-shift		150124	Al Ouda	Al Ouda
5104490281	TRUE	2016-07-16 10:09:00	51.849	24.324		0	-138	401.677	0	0	8	24.324	24.324	B	51.849	51.849	1	1	argos-doppler-shift		150124	Al Ouda	Al Ouda
5104490282	TRUE	2016-07-16 13:26:00	51.848	24.329		0	-127	401.677	0	0	8	24.329	24.329	B	51.848	51.848	2	2	argos-doppler-shift		150124	Al Ouda	Al Ouda
5104490283	TRUE	2016-07-16 14:26:00	51.846	24.331		0	-121	401.677	0	0	8	24.331	24.331	B	51.846	51.846	1	1	argos-doppler-shift		150124	Al Ouda	Al Ouda
5104490284	TRUE	2016-07-16 15:07:00	51.833	24.334		0	-129	401.677	0	0	8	24.334	24.334	B	51.833	51.833	1	1	argos-doppler-shift		150124	Al Ouda	Al Ouda
5104490285	TRUE	2016-07-17 03:09:00	51.789	24.335		0	-130	401.677	0	0	0	24.335	24.335	B	51.789	51.789	2	2	argos-doppler-shift		150124	Al Ouda	Al Ouda
5104490286	TRUE	2016-07-17 03:18:00	51.824	24.327		0	-132	401.677	0	0	6	24.327	24.327	B	51.824	51.824	2	2	argos-doppler-shift		150124	Al Ouda	Al Ouda
5104490287	TRUE	2016-07-17 06:17:00	51.815	24.329		0	-127	401.677	0	0	8	24.329	24.329	B	51.815	51.815	1	1	argos-doppler-shift		150124	Al Ouda	Al Ouda
5104490288	TRUE	2016-07-17 07:58:00	51.815	24.33		0	-127	401.677	0	0	8	24.33	24.33	B	51.815	51.815	1	1	argos-doppler-shift		150124	Al Ouda	Al Ouda
5104490289	TRUE	2016-07-17 10:01:00	51.819	24.33		0	-128	401.677	0	0	8	24.33	24.33	B	51.819	51.819	2	2	argos-doppler-shift		150124	Al Ouda	Al Ouda
5104490290	TRUE	2016-07-17 13:57:00	51.81	24.332		0	-124	401.677	0	0	8	24.332	24.332	B	51.81	51.81	1	1	argos-doppler-shift		150124	Al Ouda	Al Ouda
5104490291	TRUE	2016-07-17 14:28:00	51.797	24.327		0	-124	401.677	0	0	8	24.327	24.327	A	51.797	51.797	3	3	argos-doppler-shift		150124	Al Ouda	Al Ouda
5104490292	TRUE	2016-07-17 15:38:00	51.784	24.326		0	-130	401.677	0	0	8	24.326	24.326	B	51.784	51.784	1	1	argos-doppler-shift		150124	Al Ouda	Al Ouda
5104490293	TRUE	2016-07-18 03:11:00	51.803	24.337		0	-124	401.677	0	0	8	24.337	24.337	A	51.803	51.803	3	3	argos-doppler-shift		150124	Al Ouda	Al Ouda
5104490294	TRUE	2016-07-18 05:59:00	51.809	24.323		0	-124	401.677	0	0	8	24.323	24.323	B	51.809	51.809	2	2	argos-doppler-shift		150124	Al Ouda	Al Ouda
5104490295	TRUE	2016-07-18 06:53:00	51.815	24.321		0	-127	401.677	0	0	8	24.321	24.321	B	51.815	51.815	1	1	argos-doppler-shift		150124	Al Ouda	Al Ouda
5104490296	TRUE	2016-07-18 07:34:00	51.817	24.32		0	-126	401.677	0	0	8	24.32	24.32	B	51.817	51.817	2	2	argos-doppler-shift		150124	Al Ouda	Al Ouda
5104490297	TRUE	2016-07-18 14:19:00	51.802	24.306		0	-126	401.677	0	0	8	24.306	24.306	B	51.802	51.802	1	1	argos-doppler-shift		150124	Al Ouda	Al Ouda
5104490298	TRUE	2016-07-18 15:05:00	51.817	24.329		0	-130	401.677	0	0	8	24.329	24.329	B	51.817	51.817	1	1	argos-doppler-shift		150124	Al Ouda	Al Ouda
5104490299	TRUE	2016-07-19 05:40:00	51.799	24.367		0	-124	401.677	0	0	0	24.367	24.367	B	51.799	51.799	1	1	argos-doppler-shift		150124	Al Ouda	Al Ouda
5104490300	TRUE	2016-07-19 06:30:00	51.816	24.325		0	-127	401.677	0	0	8	24.325	24.325	B	51.816	51.816	1	1	argos-doppler-shift		150124	Al Ouda	Al Ouda
5104490301	TRUE	2016-07-19 14:00:00	51.849	24.281		0	-130	401.677	0	0	8	24.281	24.281	B	51.849	51.849	1	1	argos-doppler-shift		150124	Al Ouda	Al Ouda
5104490302	TRUE	2016-07-19 14:30:00	51.811	24.319		0	-125	401.677	0	0	8	24.319	24.319	B	51.811	51.811	2	2	argos-doppler-shift		150124	Al Ouda	Al Ouda
5104490304	TRUE	2016-07-20 06:57:00	51.758	24.341		0	-125	401.677	0	0	8	24.341	24.341	B	51.758	51.758	1	1	argos-doppler-shift		150124	Al Ouda	Al Ouda
5104490305	TRUE	2016-07-20 07:53:00	51.775	24.338		0	-135	401.677	0	0	8	24.338	24.338	B	51.775	51.775	1	1	argos-doppler-shift		150124	Al Ouda	Al Ouda
5104490306	TRUE	2016-07-20 13:26:00	51.732	24.364		0	-129	401.677	0	0	8	24.364	24.364	B	51.732	51.732	1	1	argos-doppler-shift		150124	Al Ouda	Al Ouda
5104490307	TRUE	2016-07-20 14:08:00	51.811	24.324		0	-131	401.677	0	0	8	24.324	24.324	B	51.811	51.811	2	2	argos-doppler-shift		150124	Al Ouda	Al Ouda
5104490308	TRUE	2016-07-20 15:06:00	51.793	24.307		0	-130	401.677	0	0	8	24.307	24.307	B	51.793	51.793	2	2	argos-doppler-shift		150124	Al Ouda	Al Ouda
5104490309	TRUE	2016-07-20 15:30:00	51.796	24.309		0	-133	401.677	0	0	6	24.309	24.309	B	51.796	51.796	1	1	argos-doppler-shift		150124	Al Ouda	Al Ouda
5104490310	TRUE	2016-07-20 15:41:00	51.813	24.331		0	-131	401.677	0	0	6	24.331	24.331	B	51.813	51.813	1	1	argos-doppler-shift		150124	Al Ouda	Al Ouda
5104490311	TRUE	2016-07-21 03:36:00	51.814	24.325		0	-127	401.677	0	0	8	24.325	24.325	B	51.814	51.814	1	1	argos-doppler-shift		150124	Al Ouda	Al Ouda
5104490312	TRUE	2016-07-21 06:42:00	51.778	24.341		0	-127	401.677	0	0	8	24.341	24.341	B	51.778	51.778	1	1	argos-doppler-shift		150124	Al Ouda	Al Ouda
5104490313	TRUE	2016-07-21 10:56:00	51.779	24.337		0	-123	401.677	0	0	8	24.337	24.337	B	51.779	51.779	1	1	argos-doppler-shift		150124	Al Ouda	Al Ouda
5104490314	TRUE	2016-07-21 14:47:00	51.803	24.329		0	-124	401.677	0	0	8	24.329	24.329	B	51.803	51.803	2	2	argos-doppler-shift		150124	Al Ouda	Al Ouda
5104490315	TRUE	2016-07-21 15:12:00	51.813	24.329		0	-121	401.677	0	0	6	24.329	24.329	B	51.813	51.813	2	2	argos-doppler-shift		150124	Al Ouda	Al Ouda
5104490316	TRUE	2016-07-22 03:13:00	51.795	24.332		0	-126	401.677	0	0	0	24.332	24.332	B	51.795	51.795	2	2	argos-doppler-shift		150124	Al Ouda	Al Ouda
5104490317	TRUE	2016-07-22 10:45:00	51.789	24.33		0	-126	401.677	0	0	8	24.33	24.33	B	51.789	51.789	1	1	argos-doppler-shift		150124	Al Ouda	Al Ouda
5104490318	TRUE	2016-07-22 13:32:00	51.806	24.331		0	-130	401.677	0	0	8	24.331	24.331	B	51.806	51.806	1	1	argos-doppler-shift		150124	Al Ouda	Al Ouda
5104490319	TRUE	2016-07-23 03:28:00	51.832	24.334		0	-128	401.677	0	0	0	24.334	24.334	B	51.832	51.832	2	2	argos-doppler-shift		150124	Al Ouda	Al Ouda
5104490320	TRUE	2016-07-23 10:33:00	51.833	24.335		0	-128	401.677	0	0	8	24.335	24.335	B	51.833	51.833	1	1	argos-doppler-shift		150124	Al Ouda	Al Ouda
5104490321	TRUE	2016-07-23 12:17:00	51.832	24.336		0	-129	401.677	0	0	8	24.336	24.336	B	51.832	51.832	1	1	argos-doppler-shift		150124	Al Ouda	Al Ouda
5104490322	TRUE	2016-07-23 13:18:00	51.829	24.337		0	-130	401.677	0	0	8	24.337	24.337	B	51.829	51.829	1	1	argos-doppler-shift		150124	Al Ouda	Al Ouda
5104490323	TRUE	2016-07-23 13:58:00	51.828	24.337		0	-124	401.677	0	0	8	24.337	24.337	B	51.828	51.828	1	1	argos-doppler-shift		150124	Al Ouda	Al Ouda
5104490324	TRUE	2016-07-23 14:15:00	51.804	24.322		0	-133	401.677	0	0	8	24.322	24.322	B	51.804	51.804	2	2	argos-doppler-shift		150124	Al Ouda	Al Ouda
5104490325	TRUE	2016-07-23 15:53:00	51.805	24.333		0	-131	401.677	0	0	8	24.333	24.333	B	51.805	51.805	2	2	argos-doppler-shift		150124	Al Ouda	Al Ouda
5104490326	TRUE	2016-07-24 10:23:00	51.782	24.339		0	-126	401.677	0	0	0	24.339	24.339	B	51.782	51.782	1	1	argos-doppler-shift		150124	Al Ouda	Al Ouda
5104490327	TRUE	2016-07-24 13:40:00	51.815	24.326		0	-129	401.677	0	0	8	24.326	24.326	B	51.815	51.815	2	2	argos-doppler-shift		150124	Al Ouda	Al Ouda
5104490328	TRUE	2016-07-24 14:46:00	51.816	24.329		0	-125	401.677	0	0	8	24.329	24.329	A	51.816	51.816	3	3	argos-doppler-shift		150124	Al Ouda	Al Ouda
5104490329	TRUE	2016-07-24 15:12:00	51.817	24.33		0	-125	401.677	0	0	6	24.33	24.33	B	51.817	51.817	1	1	argos-doppler-shift		150124	Al Ouda	Al Ouda
5104490330	TRUE	2016-07-24 15:17:00	51.817	24.33		0	-122	401.677	0	0	6	24.33	24.33	B	51.817	51.817	1	1	argos-doppler-shift		150124	Al Ouda	Al Ouda
5104490331	TRUE	2016-07-25 03:22:00	51.84	24.336		0	-129	401.677	0	0	0	24.336	24.336	B	51.84	51.84	2	2	argos-doppler-shift		150124	Al Ouda	Al Ouda
5104490332	TRUE	2016-07-25 13:03:00	51.815	24.274		0	-132	401.677	0	0	8	24.274	24.274	B	51.815	51.815	1	1	argos-doppler-shift		150124	Al Ouda	Al Ouda
5104490333	TRUE	2016-07-25 14:40:00	51.821	24.35		0	-131	401.677	0	0	8	24.35	24.35	B	51.821	51.821	1	1	argos-doppler-shift		150124	Al Ouda	Al Ouda
5104490334	TRUE	2016-08-05 15:08:00	52.226	24.125		0	-132	401.677	0	0	0	24.125	24.125	B	52.226	52.226	2	2	argos-doppler-shift		150124	Al Ouda	Al Ouda
5104490336	TRUE	2016-08-06 06:08:00	52.476	24.115		0	-120	401.677	0	0	8	24.115	24.115	B	52.476	52.476	2	2	argos-doppler-shift		150124	Al Ouda	Al Ouda
5104490337	TRUE	2016-08-06 07:41:00	52.5	24.126		0	-129	401.677	0	0	8	24.126	24.126	B	52.5	52.5	1	1	argos-doppler-shift		150124	Al Ouda	Al Ouda
5104490338	TRUE	2016-08-06 14:48:00	52.571	24.135		0	-125	401.677	0	0	8	24.135	24.135	B	52.571	52.571	1	1	argos-doppler-shift		150124	Al Ouda	Al Ouda
5104490339	TRUE	2016-08-06 15:17:00	52.62	24.171		0	-131	401.677	0	0	8	24.171	24.171	B	52.62	52.62	1	1	argos-doppler-shift		150124	Al Ouda	Al Ouda
5104490340	TRUE	2016-08-07 05:40:00	52.522	24.12		0	-120	401.677	0	0	0	24.12	24.12	A	52.522	52.522	3	3	argos-doppler-shift		150124	Al Ouda	Al Ouda
5104490341	TRUE	2016-08-07 06:32:00	52.523	24.122		0	-132	401.677	0	0	8	24.122	24.122	B	52.523	52.523	1	1	argos-doppler-shift		150124	Al Ouda	Al Ouda
5104490342	TRUE	2016-08-07 07:25:00	52.518	24.121		0	-124	401.677	0	0	8	24.121	24.121	B	52.518	52.518	1	1	argos-doppler-shift		150124	Al Ouda	Al Ouda
5104490343	TRUE	2016-08-07 13:45:00	52.519	24.121		0	-131	401.677	0	0	8	24.121	24.121	B	52.519	52.519	1	1	argos-doppler-shift		150124	Al Ouda	Al Ouda
5104490344	TRUE	2016-08-07 14:16:00	52.519	24.122		0	-127	401.677	0	0	8	24.122	24.122	B	52.519	52.519	2	2	argos-doppler-shift		150124	Al Ouda	Al Ouda
5104490345	TRUE	2016-08-07 14:45:00	52.516	24.12		0	-127	401.677	0	0	6	24.12	24.12	B	52.516	52.516	1	1	argos-doppler-shift		150124	Al Ouda	Al Ouda
5104490346	TRUE	2016-08-07 15:23:00	52.496	24.114		0	-129	401.677	0	0	8	24.114	24.114	B	52.496	52.496	2	2	argos-doppler-shift		150124	Al Ouda	Al Ouda
5104490347	TRUE	2016-08-08 03:54:00	52.412	24.125		0	-124	401.677	0	0	0	24.125	24.125	B	52.412	52.412	1	1	argos-doppler-shift		150124	Al Ouda	Al Ouda
5104490348	TRUE	2016-08-08 05:27:00	52.449	24.131		0	-124	401.677	0	0	8	24.131	24.131	B	52.449	52.449	2	2	argos-doppler-shift		150124	Al Ouda	Al Ouda
5104490349	TRUE	2016-08-08 07:03:00	52.488	24.115		0	-117	401.677	0	0	58	24.115	24.115	2	52.488	52.488	8	8	argos-doppler-shift		150124	Al Ouda	Al Ouda
5104490350	TRUE	2016-08-08 12:33:00	52.494	24.106		0	-136	401.677	0	0	8	24.106	24.106	B	52.494	52.494	1	1	argos-doppler-shift		150124	Al Ouda	Al Ouda
5104490351	TRUE	2016-08-08 13:35:00	52.494	24.108		0	-127	401.677	0	0	8	24.108	24.108	B	52.494	52.494	1	1	argos-doppler-shift		150124	Al Ouda	Al Ouda
5104490352	TRUE	2016-08-08 15:13:00	52.495	24.111		0	-128	401.677	0	0	8	24.111	24.111	B	52.495	52.495	1	1	argos-doppler-shift		150124	Al Ouda	Al Ouda
5104490353	TRUE	2016-08-08 15:54:00	52.497	24.111		0	-130	401.677	0	0	8	24.111	24.111	B	52.497	52.497	1	1	argos-doppler-shift		150124	Al Ouda	Al Ouda
5104490354	TRUE	2016-08-09 03:42:00	52.5	24.109		0	-125	401.677	0	0	8	24.109	24.109	A	52.5	52.5	3	3	argos-doppler-shift		150124	Al Ouda	Al Ouda
5104490355	TRUE	2016-08-09 06:47:00	52.499	24.109		0	-122	401.677	0	0	8	24.109	24.109	B	52.499	52.499	1	1	argos-doppler-shift		150124	Al Ouda	Al Ouda
5104490356	TRUE	2016-08-09 10:37:00	52.506	24.104		0	-135	401.677	0	0	8	24.104	24.104	B	52.506	52.506	2	2	argos-doppler-shift		150124	Al Ouda	Al Ouda
5104490357	TRUE	2016-08-09 14:57:00	52.506	24.103		0	-133	401.677	0	0	8	24.103	24.103	B	52.506	52.506	1	1	argos-doppler-shift		150124	Al Ouda	Al Ouda
5104490358	TRUE	2016-08-09 15:19:00	52.491	24.119		0	-125	401.677	0	0	6	24.119	24.119	B	52.491	52.491	2	2	argos-doppler-shift		150124	Al Ouda	Al Ouda
5104490359	TRUE	2016-08-10 06:17:00	52.507	24.111		0	-125	401.677	0	0	0	24.111	24.111	B	52.507	52.507	1	1	argos-doppler-shift		150124	Al Ouda	Al Ouda
5104490360	TRUE	2016-08-10 10:34:00	52.503	24.115		0	-133	401.677	0	0	8	24.115	24.115	B	52.503	52.503	1	1	argos-doppler-shift		150124	Al Ouda	Al Ouda
5104490361	TRUE	2016-08-10 12:11:00	52.504	24.121		0	-132	401.677	0	0	48	24.121	24.121	0	52.504	52.504	4	4	argos-doppler-shift		150124	Al Ouda	Al Ouda
5104490362	TRUE	2016-08-10 13:06:00	52.491	24.09		0	-128	401.677	0	0	7	24.09	24.09	A	52.491	52.491	3	3	argos-doppler-shift		150124	Al Ouda	Al Ouda
5104490363	TRUE	2016-08-10 13:09:00	52.504	24.121		0	-132	401.677	0	0	8	24.121	24.121	B	52.504	52.504	1	1	argos-doppler-shift		150124	Al Ouda	Al Ouda
5104490364	TRUE	2016-08-10 13:10:00	52.5	24.117		0	-129	401.677	0	0	6	24.117	24.117	A	52.5	52.5	3	3	argos-doppler-shift		150124	Al Ouda	Al Ouda
5104490365	TRUE	2016-08-10 14:41:00	52.508	24.119		0	-126	401.677	0	0	58	24.119	24.119	1	52.508	52.508	5	5	argos-doppler-shift		150124	Al Ouda	Al Ouda
5104490366	TRUE	2016-08-10 14:43:00	52.508	24.119		0	-130	401.677	0	0	6	24.119	24.119	B	52.508	52.508	1	1	argos-doppler-shift		150124	Al Ouda	Al Ouda
5104490367	TRUE	2016-08-10 15:56:00	52.502	24.115		0	-129	401.677	0	0	8	24.115	24.115	B	52.502	52.502	2	2	argos-doppler-shift		150124	Al Ouda	Al Ouda
5104490368	TRUE	2016-08-11 03:13:00	52.494	24.125		0	-131	401.677	0	0	8	24.125	24.125	B	52.494	52.494	2	2	argos-doppler-shift		150124	Al Ouda	Al Ouda
5104490369	TRUE	2016-08-11 03:20:00	52.478	24.124		0	-125	401.677	0	0	6	24.124	24.124	B	52.478	52.478	2	2	argos-doppler-shift		150124	Al Ouda	Al Ouda
5104490370	TRUE	2016-08-11 03:34:00	52.482	24.119		0	-130	401.677	0	0	6	24.119	24.119	B	52.482	52.482	1	1	argos-doppler-shift		150124	Al Ouda	Al Ouda
5104490371	TRUE	2016-08-11 05:12:00	52.475	24.125		0	-133	401.677	0	0	8	24.125	24.125	B	52.475	52.475	1	1	argos-doppler-shift		150124	Al Ouda	Al Ouda
5104490372	TRUE	2016-08-11 06:06:00	52.478	24.135		0	-123	401.677	0	0	8	24.135	24.135	B	52.478	52.478	2	2	argos-doppler-shift		150124	Al Ouda	Al Ouda
5104490373	TRUE	2016-08-11 06:51:00	52.461	24.143		0	-131	401.677	0	0	8	24.143	24.143	B	52.461	52.461	2	2	argos-doppler-shift		150124	Al Ouda	Al Ouda
5104490374	TRUE	2016-08-11 07:39:00	52.458	24.162		0	-126	401.677	0	0	8	24.162	24.162	A	52.458	52.458	3	3	argos-doppler-shift		150124	Al Ouda	Al Ouda
5104490375	TRUE	2016-08-11 10:24:00	52.44	24.188		0	-127	401.677	0	0	8	24.188	24.188	B	52.44	52.44	1	1	argos-doppler-shift		150124	Al Ouda	Al Ouda
5104490376	TRUE	2016-08-11 12:39:00	52.445	24.182		0	-129	401.677	0	0	8	24.182	24.182	B	52.445	52.445	1	1	argos-doppler-shift		150124	Al Ouda	Al Ouda
5104490377	TRUE	2016-08-11 14:31:00	52.422	24.199		0	-137	401.677	0	0	8	24.199	24.199	B	52.422	52.422	1	1	argos-doppler-shift		150124	Al Ouda	Al Ouda
5104490378	TRUE	2016-08-12 03:04:00	52.425	24.197		0	-129	401.677	0	0	0	24.197	24.197	B	52.425	52.425	1	1	argos-doppler-shift		150124	Al Ouda	Al Ouda
5104490379	TRUE	2016-08-12 05:40:00	52.42	24.21		0	-118	401.677	0	0	58	24.21	24.21	3	52.42	52.42	8	8	argos-doppler-shift		150124	Al Ouda	Al Ouda
5104490380	TRUE	2016-08-12 06:37:00	52.422	24.204		0	-129	401.677	0	0	8	24.204	24.204	A	52.422	52.422	3	3	argos-doppler-shift		150124	Al Ouda	Al Ouda
5104490381	TRUE	2016-08-12 07:18:00	52.407	24.21		0	-122	401.677	0	0	58	24.21	24.21	2	52.407	52.407	8	8	argos-doppler-shift		150124	Al Ouda	Al Ouda
5104490382	TRUE	2016-08-12 14:29:00	52.343	24.22		0	-122	401.677	0	0	8	24.22	24.22	B	52.343	52.343	1	1	argos-doppler-shift		150124	Al Ouda	Al Ouda
5104490383	TRUE	2016-08-12 15:30:00	52.379	24.212		0	-129	401.677	0	0	8	24.212	24.212	A	52.379	52.379	3	3	argos-doppler-shift		150124	Al Ouda	Al Ouda
5104490384	TRUE	2016-08-12 15:34:00	52.343	24.203		0	-132	401.677	0	0	6	24.203	24.203	B	52.343	52.343	2	2	argos-doppler-shift		150124	Al Ouda	Al Ouda
5104490385	TRUE	2016-08-13 03:03:00	52.312	24.269		0	-130	401.677	0	0	8	24.269	24.269	A	52.312	52.312	3	3	argos-doppler-shift		150124	Al Ouda	Al Ouda
5104490386	TRUE	2016-08-13 03:57:00	52.312	24.269		0	-130	401.677	0	0	8	24.269	24.269	B	52.312	52.312	1	1	argos-doppler-shift		150124	Al Ouda	Al Ouda
5104490387	TRUE	2016-08-13 05:24:00	52.3	24.274		0	-127	401.677	0	0	8	24.274	24.274	B	52.3	52.3	1	1	argos-doppler-shift		150124	Al Ouda	Al Ouda
5104490388	TRUE	2016-08-13 06:11:00	52.279	24.293		0	-131	401.677	0	0	8	24.293	24.293	B	52.279	52.279	2	2	argos-doppler-shift		150124	Al Ouda	Al Ouda
5104490389	TRUE	2016-08-13 07:00:00	52.267	24.302		0	-119	401.677	0	0	8	24.302	24.302	B	52.267	52.267	1	1	argos-doppler-shift		150124	Al Ouda	Al Ouda
5104490390	TRUE	2016-08-13 10:02:00	52.229	24.324		0	-129	401.677	0	0	8	24.324	24.324	B	52.229	52.229	1	1	argos-doppler-shift		150124	Al Ouda	Al Ouda
5104490391	TRUE	2016-08-13 14:11:00	52.187	24.353		0	-127	401.677	0	0	8	24.353	24.353	B	52.187	52.187	1	1	argos-doppler-shift		150124	Al Ouda	Al Ouda
5104490392	TRUE	2016-08-13 15:07:00	52.208	24.341		0	-133	401.677	0	0	8	24.341	24.341	B	52.208	52.208	1	1	argos-doppler-shift		150124	Al Ouda	Al Ouda
5104490393	TRUE	2016-08-14 03:36:00	52.143	24.422		0	-127	401.677	0	0	0	24.422	24.422	A	52.143	52.143	3	3	argos-doppler-shift		150124	Al Ouda	Al Ouda
5104490394	TRUE	2016-08-14 03:44:00	52.143	24.422		0	-133	401.677	0	0	6	24.422	24.422	B	52.143	52.143	1	1	argos-doppler-shift		150124	Al Ouda	Al Ouda
5104490395	TRUE	2016-08-14 05:00:00	52.128	24.431		0	-124	401.677	0	0	8	24.431	24.431	B	52.128	52.128	2	2	argos-doppler-shift		150124	Al Ouda	Al Ouda
5104490396	TRUE	2016-08-14 05:47:00	52.129	24.434		0	-126	401.677	0	0	58	24.434	24.434	2	52.129	52.129	6	6	argos-doppler-shift		150124	Al Ouda	Al Ouda
5104490397	TRUE	2016-08-14 13:58:00	52.122	24.418		0	-129	401.677	0	0	8	24.418	24.418	B	52.122	52.122	2	2	argos-doppler-shift		150124	Al Ouda	Al Ouda
5104490398	TRUE	2016-08-14 14:30:00	52.072	24.439		0	-126	401.677	0	0	8	24.439	24.439	B	52.072	52.072	2	2	argos-doppler-shift		150124	Al Ouda	Al Ouda
5104490399	TRUE	2016-08-14 16:00:00	52.056	24.448		0	-131	401.677	0	0	8	24.448	24.448	B	52.056	52.056	1	1	argos-doppler-shift		150124	Al Ouda	Al Ouda
5104490400	TRUE	2016-08-15 03:09:00	52.1	24.489		0	-128	401.677	0	0	8	24.489	24.489	A	52.1	52.1	3	3	argos-doppler-shift		150124	Al Ouda	Al Ouda
5104490401	TRUE	2016-08-15 03:15:00	52.104	24.492		0	-131	401.677	0	0	56	24.492	24.492	2	52.104	52.104	4	4	argos-doppler-shift		150124	Al Ouda	Al Ouda
5104490402	TRUE	2016-08-15 13:53:00	52.061	24.494		0	-123	401.677	0	0	8	24.494	24.494	B	52.061	52.061	1	1	argos-doppler-shift		150124	Al Ouda	Al Ouda
5104490403	TRUE	2016-08-15 13:56:00	52.09	24.509		0	-125	401.677	0	0	6	24.509	24.509	B	52.09	52.09	2	2	argos-doppler-shift		150124	Al Ouda	Al Ouda
5104490404	TRUE	2016-08-15 14:20:00	52.123	24.508		0	-123	401.677	0	0	56	24.508	24.508	2	52.123	52.123	7	7	argos-doppler-shift		150124	Al Ouda	Al Ouda
5104490405	TRUE	2016-08-15 15:33:00	52.11	24.506		0	-127	401.677	0	0	58	24.506	24.506	2	52.11	52.11	5	5	argos-doppler-shift		150124	Al Ouda	Al Ouda
5104490406	TRUE	2016-08-15 15:35:00	52.111	24.505		0	-122	401.677	0	0	56	24.505	24.505	3	52.111	52.111	8	8	argos-doppler-shift		150124	Al Ouda	Al Ouda
5104490407	TRUE	2016-08-15 15:52:00	52.108	24.507		0	-131	401.677	0	0	6	24.507	24.507	B	52.108	52.108	1	1	argos-doppler-shift		150124	Al Ouda	Al Ouda
5104490408	TRUE	2016-08-16 05:14:00	52.088	24.548		0	-134	401.677	0	0	0	24.548	24.548	B	52.088	52.088	2	2	argos-doppler-shift		150124	Al Ouda	Al Ouda
5104490409	TRUE	2016-08-16 05:55:00	52.089	24.574		0	-116	401.677	0	0	57	24.574	24.574	3	52.089	52.089	5	5	argos-doppler-shift		150124	Al Ouda	Al Ouda
5104490410	TRUE	2016-08-16 13:26:00	52.083	24.565		0	-129	401.677	0	0	58	24.565	24.565	2	52.083	52.083	13	13	argos-doppler-shift		150124	Al Ouda	Al Ouda
5104490411	TRUE	2016-08-16 13:58:00	52.08	24.569		0	-125	401.677	0	0	58	24.569	24.569	3	52.08	52.08	4	4	argos-doppler-shift		150124	Al Ouda	Al Ouda
5104490412	TRUE	2016-08-16 15:07:00	52.082	24.563		0	-122	401.677	0	0	58	24.563	24.563	3	52.082	52.082	13	13	argos-doppler-shift		150124	Al Ouda	Al Ouda
5104490413	TRUE	2016-08-16 15:22:00	52.074	24.563		0	-127	401.677	0	0	56	24.563	24.563	3	52.074	52.074	6	6	argos-doppler-shift		150124	Al Ouda	Al Ouda
5104490414	TRUE	2016-08-16 15:38:00	52.074	24.562		0	-127	401.677	0	0	56	24.562	24.562	2	52.074	52.074	6	6	argos-doppler-shift		150124	Al Ouda	Al Ouda
5104490415	TRUE	2016-08-17 03:55:00	52.072	24.569		0	-128	401.677	0	0	0	24.569	24.569	B	52.072	52.072	1	1	argos-doppler-shift		150124	Al Ouda	Al Ouda
5104490416	TRUE	2016-08-17 14:35:00	52.116	24.523		0	-121	401.677	0	0	58	24.523	24.523	3	52.116	52.116	12	12	argos-doppler-shift		150124	Al Ouda	Al Ouda
5104490417	TRUE	2016-08-17 15:09:00	52.115	24.522		0	-127	401.677	0	0	58	24.522	24.522	2	52.115	52.115	5	5	argos-doppler-shift		150124	Al Ouda	Al Ouda
5104490418	TRUE	2016-08-18 03:34:00	52.078	24.531		0	-127	401.677	0	0	0	24.531	24.531	A	52.078	52.078	3	3	argos-doppler-shift		150124	Al Ouda	Al Ouda
5104490419	TRUE	2016-08-18 03:38:00	52.078	24.531		0	-125	401.677	0	0	6	24.531	24.531	B	52.078	52.078	1	1	argos-doppler-shift		150124	Al Ouda	Al Ouda
5104490420	TRUE	2016-08-18 10:44:00	52.08	24.521		0	-122	401.677	0	0	8	24.521	24.521	B	52.08	52.08	1	1	argos-doppler-shift		150124	Al Ouda	Al Ouda
5104490421	TRUE	2016-08-18 13:08:00	52.03	24.494		0	-125	401.677	0	0	58	24.494	24.494	2	52.03	52.03	11	11	argos-doppler-shift		150124	Al Ouda	Al Ouda
5104490422	TRUE	2016-08-18 13:13:00	52.03	24.496		0	-129	401.677	0	0	6	24.496	24.496	B	52.03	52.03	2	2	argos-doppler-shift		150124	Al Ouda	Al Ouda
5104490423	TRUE	2016-08-18 14:05:00	52.023	24.49		0	-126	401.677	0	0	58	24.49	24.49	1	52.023	52.023	4	4	argos-doppler-shift		150124	Al Ouda	Al Ouda
5104490424	TRUE	2016-08-18 14:46:00	52.018	24.488		0	-125	401.677	0	0	8	24.488	24.488	B	52.018	52.018	2	2	argos-doppler-shift		150124	Al Ouda	Al Ouda
5104490425	TRUE	2016-08-18 15:39:00	52.011	24.489		0	-124	401.677	0	0	58	24.489	24.489	2	52.011	52.011	7	7	argos-doppler-shift		150124	Al Ouda	Al Ouda
5104490426	TRUE	2016-08-19 03:13:00	52.005	24.509		0	-115	401.677	0	0	58	24.509	24.509	2	52.005	52.005	4	4	argos-doppler-shift		150124	Al Ouda	Al Ouda
5104490427	TRUE	2016-08-19 03:26:00	52.008	24.514		0	-127	401.677	0	0	6	24.514	24.514	B	52.008	52.008	2	2	argos-doppler-shift		150124	Al Ouda	Al Ouda
5104490428	TRUE	2016-08-19 13:05:00	51.977	24.488		0	-131	401.677	0	0	58	24.488	24.488	1	51.977	51.977	5	5	argos-doppler-shift		150124	Al Ouda	Al Ouda
5104490429	TRUE	2016-08-19 13:30:00	51.97	24.486		0	-132	401.677	0	0	66	24.486	24.486	2	51.97	51.97	4	4	argos-doppler-shift		150124	Al Ouda	Al Ouda
5104490430	TRUE	2016-08-19 14:28:00	51.959	24.478		0	-125	401.677	0	0	8	24.478	24.478	A	51.959	51.959	3	3	argos-doppler-shift		150124	Al Ouda	Al Ouda
5104490431	TRUE	2016-08-19 14:42:00	51.956	24.48		0	-127	401.677	0	0	6	24.48	24.48	B	51.956	51.956	2	2	argos-doppler-shift		150124	Al Ouda	Al Ouda
5104490432	TRUE	2016-08-19 15:08:00	51.957	24.471		0	-122	401.677	0	0	56	24.471	24.471	1	51.957	51.957	4	4	argos-doppler-shift		150124	Al Ouda	Al Ouda
5104490433	TRUE	2016-08-20 03:16:00	51.947	24.462		0	-121	401.677	0	0	50	24.462	24.462	3	51.947	51.947	8	8	argos-doppler-shift		150124	Al Ouda	Al Ouda
5104490434	TRUE	2016-08-20 13:59:00	51.951	24.459		0	-123	401.677	0	0	8	24.459	24.459	B	51.951	51.951	2	2	argos-doppler-shift		150124	Al Ouda	Al Ouda
5104490435	TRUE	2016-08-20 14:34:00	51.922	24.451		0	-128	401.677	0	0	8	24.451	24.451	B	51.922	51.922	1	1	argos-doppler-shift		150124	Al Ouda	Al Ouda
5104490436	TRUE	2016-08-20 14:37:00	51.931	24.452		0	-124	401.677	0	0	6	24.452	24.452	B	51.931	51.931	2	2	argos-doppler-shift		150124	Al Ouda	Al Ouda
5104490437	TRUE	2016-08-20 15:36:00	51.927	24.453		0	-128	401.677	0	0	58	24.453	24.453	1	51.927	51.927	5	5	argos-doppler-shift		150124	Al Ouda	Al Ouda
5104490438	TRUE	2016-08-21 03:04:00	51.926	24.449		0	-130	401.677	0	0	8	24.449	24.449	B	51.926	51.926	2	2	argos-doppler-shift		150124	Al Ouda	Al Ouda
5104490439	TRUE	2016-08-21 03:20:00	51.902	24.446		0	-131	401.677	0	0	6	24.446	24.446	B	51.902	51.902	1	1	argos-doppler-shift		150124	Al Ouda	Al Ouda
5104490440	TRUE	2016-08-21 14:07:00	51.863	24.448		0	-125	401.677	0	0	8	24.448	24.448	B	51.863	51.863	1	1	argos-doppler-shift		150124	Al Ouda	Al Ouda
5104490441	TRUE	2016-08-21 14:28:00	51.915	24.431		0	-128	401.677	0	0	6	24.431	24.431	A	51.915	51.915	3	3	argos-doppler-shift		150124	Al Ouda	Al Ouda
5104490442	TRUE	2016-08-22 05:30:00	51.885	24.431		0	-120	401.677	0	0	50	24.431	24.431	3	51.885	51.885	6	6	argos-doppler-shift		150124	Al Ouda	Al Ouda
5104490443	TRUE	2016-08-22 14:10:00	51.879	24.437		0	-123	401.677	0	0	58	24.437	24.437	2	51.879	51.879	9	9	argos-doppler-shift		150124	Al Ouda	Al Ouda
5104490444	TRUE	2016-08-22 14:40:00	51.874	24.433		0	-123	401.677	0	0	56	24.433	24.433	3	51.874	51.874	8	8	argos-doppler-shift		150124	Al Ouda	Al Ouda
5104490445	TRUE	2016-08-22 15:52:00	51.867	24.437		0	-132	401.677	0	0	58	24.437	24.437	1	51.867	51.867	4	4	argos-doppler-shift		150124	Al Ouda	Al Ouda
5104490446	TRUE	2016-08-23 03:10:00	51.875	24.443		0	-123	401.677	0	0	58	24.443	24.443	2	51.875	51.875	7	7	argos-doppler-shift		150124	Al Ouda	Al Ouda
5104490447	TRUE	2016-08-23 15:45:00	51.84	24.447		0	-131	401.677	0	0	0	24.447	24.447	B	51.84	51.84	1	1	argos-doppler-shift		150124	Al Ouda	Al Ouda
5104490448	TRUE	2016-08-24 15:50:00	51.836	24.437		0	-126	401.677	0	0	0	24.437	24.437	A	51.836	51.836	3	3	argos-doppler-shift		150124	Al Ouda	Al Ouda
5104490449	TRUE	2016-08-25 05:23:00	51.814	24.458		0	-131	401.677	0	0	0	24.458	24.458	A	51.814	51.814	3	3	argos-doppler-shift		150124	Al Ouda	Al Ouda
5104490450	TRUE	2016-08-25 06:14:00	51.814	24.454		0	-121	401.677	0	0	8	24.454	24.454	B	51.814	51.814	2	2	argos-doppler-shift		150124	Al Ouda	Al Ouda
5104490451	TRUE	2016-08-25 07:07:00	51.811	24.447		0	-130	401.677	0	0	58	24.447	24.447	1	51.811	51.811	5	5	argos-doppler-shift		150124	Al Ouda	Al Ouda
5104490452	TRUE	2016-08-25 07:48:00	51.803	24.443		0	-126	401.677	0	0	58	24.443	24.443	2	51.803	51.803	8	8	argos-doppler-shift		150124	Al Ouda	Al Ouda
5104490453	TRUE	2016-08-25 15:25:00	51.763	24.41		0	-133	401.677	0	0	8	24.41	24.41	B	51.763	51.763	1	1	argos-doppler-shift		150124	Al Ouda	Al Ouda
5104490454	TRUE	2016-08-26 14:41:00	51.74	24.412		0	-124	401.677	0	0	50	24.412	24.412	1	51.74	51.74	11	11	argos-doppler-shift		150124	Al Ouda	Al Ouda
5104490455	TRUE	2016-08-26 14:45:00	51.739	24.411		0	-127	401.677	0	0	6	24.411	24.411	A	51.739	51.739	3	3	argos-doppler-shift		150124	Al Ouda	Al Ouda
5104490456	TRUE	2016-08-27 03:10:00	51.71	24.408		0	-123	401.677	0	0	0	24.408	24.408	A	51.71	51.71	3	3	argos-doppler-shift		150124	Al Ouda	Al Ouda
5104490457	TRUE	2016-08-27 03:34:00	51.71	24.408		0	-133	401.677	0	0	6	24.408	24.408	B	51.71	51.71	1	1	argos-doppler-shift		150124	Al Ouda	Al Ouda
5104490458	TRUE	2016-08-27 07:14:00	51.692	24.41		0	-121	401.677	0	0	8	24.41	24.41	B	51.692	51.692	1	1	argos-doppler-shift		150124	Al Ouda	Al Ouda
5104490459	TRUE	2016-08-27 13:13:00	51.706	24.438		0	-128	401.677	0	0	58	24.438	24.438	2	51.706	51.706	6	6	argos-doppler-shift		150124	Al Ouda	Al Ouda
5104490460	TRUE	2016-08-27 14:52:00	51.713	24.449		0	-127	401.677	0	0	58	24.449	24.449	3	51.713	51.713	5	5	argos-doppler-shift		150124	Al Ouda	Al Ouda
5104490461	TRUE	2016-08-28 03:03:00	51.708	24.447		0	-131	401.677	0	0	0	24.447	24.447	A	51.708	51.708	3	3	argos-doppler-shift		150124	Al Ouda	Al Ouda
5104490462	TRUE	2016-08-28 03:23:00	51.707	24.448		0	-124	401.677	0	0	66	24.448	24.448	3	51.707	51.707	5	5	argos-doppler-shift		150124	Al Ouda	Al Ouda
5104490463	TRUE	2016-08-28 13:47:00	51.704	24.458		0	-131	401.677	0	0	8	24.458	24.458	B	51.704	51.704	1	1	argos-doppler-shift		150124	Al Ouda	Al Ouda
5104490464	TRUE	2016-08-28 15:30:00	51.705	24.456		0	-132	401.677	0	0	8	24.456	24.456	B	51.705	51.705	1	1	argos-doppler-shift		150124	Al Ouda	Al Ouda
5104490465	TRUE	2016-08-29 10:13:00	51.696	24.436		0	-130	401.677	0	0	0	24.436	24.436	B	51.696	51.696	1	1	argos-doppler-shift		150124	Al Ouda	Al Ouda
5104490466	TRUE	2016-08-29 13:31:00	51.686	24.458		0	-127	401.677	0	0	8	24.458	24.458	B	51.686	51.686	1	1	argos-doppler-shift		150124	Al Ouda	Al Ouda
5104490467	TRUE	2016-08-29 15:00:00	51.682	24.454		0	-127	401.677	0	0	8	24.454	24.454	B	51.682	51.682	1	1	argos-doppler-shift		150124	Al Ouda	Al Ouda
5104490468	TRUE	2016-08-30 03:09:00	51.663	24.458		0	-135	401.677	0	0	0	24.458	24.458	B	51.663	51.663	1	1	argos-doppler-shift		150124	Al Ouda	Al Ouda
5104490469	TRUE	2016-08-30 03:34:00	51.664	24.459		0	-124	401.677	0	0	0	24.459	24.459	B	51.664	51.664	1	1	argos-doppler-shift		150124	Al Ouda	Al Ouda
5104490470	TRUE	2016-08-30 10:08:00	51.645	24.475		0	-126	401.677	0	0	8	24.475	24.475	B	51.645	51.645	1	1	argos-doppler-shift		150124	Al Ouda	Al Ouda
5104490471	TRUE	2016-08-31 03:14:00	51.591	24.513		0	-129	401.677	0	0	0	24.513	24.513	B	51.591	51.591	1	1	argos-doppler-shift		150124	Al Ouda	Al Ouda
5104490472	TRUE	2016-08-31 05:44:00	51.605	24.54		0	-116	401.677	0	0	68	24.54	24.54	3	51.605	51.605	8	8	argos-doppler-shift		150124	Al Ouda	Al Ouda
5104490473	TRUE	2016-08-31 14:23:00	51.595	24.525		0	-122	401.677	0	0	8	24.525	24.525	B	51.595	51.595	1	1	argos-doppler-shift		150124	Al Ouda	Al Ouda
5104490474	TRUE	2016-09-01 13:57:00	51.564	24.574		0	-122	401.677	0	0	0	24.574	24.574	B	51.564	51.564	2	2	argos-doppler-shift		150124	Al Ouda	Al Ouda
5104490475	TRUE	2016-09-01 13:59:00	51.554	24.559		0	-126	401.677	0	0	6	24.559	24.559	B	51.554	51.554	1	1	argos-doppler-shift		150124	Al Ouda	Al Ouda
5104490476	TRUE	2016-09-02 03:50:00	51.533	24.598		0	-130	401.677	0	0	0	24.598	24.598	B	51.533	51.533	1	1	argos-doppler-shift		150124	Al Ouda	Al Ouda
5104490477	TRUE	2016-09-02 05:58:00	51.538	24.603		0	-130	401.677	0	0	8	24.603	24.603	B	51.538	51.538	1	1	argos-doppler-shift		150124	Al Ouda	Al Ouda
5104490478	TRUE	2016-09-02 15:15:00	51.506	24.599		0	-126	401.677	0	0	58	24.599	24.599	1	51.506	51.506	5	5	argos-doppler-shift		150124	Al Ouda	Al Ouda
5104490479	TRUE	2016-09-02 15:21:00	51.506	24.599		0	-133	401.677	0	0	6	24.599	24.599	B	51.506	51.506	1	1	argos-doppler-shift		150124	Al Ouda	Al Ouda
5104490480	TRUE	2016-09-03 03:21:00	51.487	24.626		0	-129	401.677	0	0	8	24.626	24.626	B	51.487	51.487	2	2	argos-doppler-shift		150124	Al Ouda	Al Ouda
5104490481	TRUE	2016-09-04 05:59:00	51.498	24.621		0	-122	401.677	0	0	0	24.621	24.621	B	51.498	51.498	2	2	argos-doppler-shift		150124	Al Ouda	Al Ouda
5104490482	TRUE	2016-09-04 06:58:00	51.473	24.611		0	-131	401.677	0	0	8	24.611	24.611	B	51.473	51.473	2	2	argos-doppler-shift		150124	Al Ouda	Al Ouda
5104490483	TRUE	2016-09-04 13:22:00	51.476	24.592		0	-128	401.677	0	0	8	24.592	24.592	B	51.476	51.476	2	2	argos-doppler-shift		150124	Al Ouda	Al Ouda
5104490484	TRUE	2016-09-04 13:30:00	51.445	24.609		0	-132	401.677	0	0	8	24.609	24.609	B	51.445	51.445	1	1	argos-doppler-shift		150124	Al Ouda	Al Ouda
5104490485	TRUE	2016-09-04 14:22:00	51.486	24.598		0	-120	401.677	0	0	58	24.598	24.598	3	51.486	51.486	14	14	argos-doppler-shift		150124	Al Ouda	Al Ouda
5104490486	TRUE	2016-09-04 15:05:00	51.482	24.598		0	-127	401.677	0	0	58	24.598	24.598	3	51.482	51.482	9	9	argos-doppler-shift		150124	Al Ouda	Al Ouda
5104490487	TRUE	2016-09-04 15:08:00	51.482	24.597		0	-125	401.677	0	0	6	24.597	24.597	B	51.482	51.482	2	2	argos-doppler-shift		150124	Al Ouda	Al Ouda
5104490488	TRUE	2016-09-05 05:44:00	51.487	24.648		0	-117	401.677	0	0	0	24.648	24.648	B	51.487	51.487	1	1	argos-doppler-shift		150124	Al Ouda	Al Ouda
5104490490	TRUE	2016-09-05 13:57:00	51.469	24.594		0	-121	401.677	0	0	57	24.594	24.594	3	51.469	51.469	14	14	argos-doppler-shift		150124	Al Ouda	Al Ouda
5104490491	TRUE	2016-09-05 14:38:00	51.472	24.596		0	-120	401.677	0	0	57	24.596	24.596	3	51.472	51.472	13	13	argos-doppler-shift		150124	Al Ouda	Al Ouda
5104490492	TRUE	2016-09-05 14:51:00	51.478	24.598		0	-125	401.677	0	0	56	24.598	24.598	3	51.478	51.478	9	9	argos-doppler-shift		150124	Al Ouda	Al Ouda
5104490493	TRUE	2016-09-06 13:29:00	51.471	24.602		0	-121	401.677	0	0	50	24.602	24.602	2	51.471	51.471	11	11	argos-doppler-shift		150124	Al Ouda	Al Ouda
5104490494	TRUE	2016-09-06 14:07:00	51.472	24.599		0	-124	401.677	0	0	48	24.599	24.599	2	51.472	51.472	14	14	argos-doppler-shift		150124	Al Ouda	Al Ouda
5104490495	TRUE	2016-09-06 14:37:00	51.482	24.6		0	-122	401.677	0	0	58	24.6	24.6	2	51.482	51.482	12	12	argos-doppler-shift		150124	Al Ouda	Al Ouda
5104490497	TRUE	2016-09-07 13:12:00	51.473	24.599		0	-128	401.677	0	0	8	24.599	24.599	B	51.473	51.473	2	2	argos-doppler-shift		150124	Al Ouda	Al Ouda
5104490498	TRUE	2016-09-07 14:29:00	51.468	24.593		0	-125	401.677	0	0	58	24.593	24.593	1	51.468	51.468	10	10	argos-doppler-shift		150124	Al Ouda	Al Ouda
5104490499	TRUE	2016-09-07 14:50:00	51.475	24.595		0	-125	401.677	0	0	56	24.595	24.595	2	51.475	51.475	6	6	argos-doppler-shift		150124	Al Ouda	Al Ouda
5104490500	TRUE	2016-09-08 14:17:00	51.481	24.596		0	-128	401.677	0	0	50	24.596	24.596	1	51.481	51.481	4	4	argos-doppler-shift		150124	Al Ouda	Al Ouda
5104490501	TRUE	2016-09-08 14:23:00	51.48	24.596		0	-126	401.677	0	0	66	24.596	24.596	2	51.48	51.48	4	4	argos-doppler-shift		150124	Al Ouda	Al Ouda
5104490502	TRUE	2016-09-08 14:44:00	51.475	24.596		0	-130	401.677	0	0	56	24.596	24.596	3	51.475	51.475	4	4	argos-doppler-shift		150124	Al Ouda	Al Ouda

## Sheet: Lucky
event-id	visible	timestamp	location-long	location-lat	algorithm-marked-outlier	argos:altitude	argos:best-level	argos:calcul-freq	argos:error-radius	argos:gdop	argos:iq	argos:lat1	argos:lat2	argos:lc	argos:lon1	argos:lon2	argos:nb-mes	argos:nb-mes-120	argos:nb-mes-identical	sensor-type	individual-taxon-canonical-name	tag-local-identifier	individual-local-identifier	study-name
5239944210	TRUE	00:40:00	55.193	25.167		0	-129	401.678	0	0	6	25.167	25.167	B	55.193	55.193	2	0	2	argos-doppler-shift		41564	Lucky	Lucky
5239944211	TRUE	00:06:00	55.189	25.159		0	-135	401.678	0	0	7	25.159	25.159	A	55.189	55.189	3	0	3	argos-doppler-shift		41564	Lucky	Lucky
5239944212	TRUE	00:59:00	55.186	25.146		0	-127	401.678	0	0	8	25.146	25.146	B	55.186	55.186	2	0	2	argos-doppler-shift		41564	Lucky	Lucky
5239944213	TRUE	00:27:00	55.176	25.157		0	-128	401.678	0	0	56	25.157	25.157	0	55.176	55.176	6	0	6	argos-doppler-shift		41564	Lucky	Lucky
5239944214	TRUE	00:01:00	55.176	25.132		0	-127	401.678	0	0	8	25.132	25.132	B	55.176	55.176	2	0	2	argos-doppler-shift		41564	Lucky	Lucky
5239944215	TRUE	00:49:00	55.169	25.13		0	-121	401.678	0	0	58	25.13	25.13	0	55.169	55.169	4	0	4	argos-doppler-shift		41564	Lucky	Lucky
5239944216	TRUE	00:30:00	55.171	25.151		0	-132	401.678	0	0	8	25.151	25.151	B	55.171	55.171	1	0	1	argos-doppler-shift		41564	Lucky	Lucky
5239944217	TRUE	00:22:00	55.169	25.141		0	-124	401.678	0	0	58	25.141	25.141	0	55.169	55.169	8	0	8	argos-doppler-shift		41564	Lucky	Lucky
5239944218	TRUE	00:56:00	55.189	25.161		0	-124	401.678	0	0	58	25.161	25.161	0	55.189	55.189	5	0	5	argos-doppler-shift		41564	Lucky	Lucky
5239944219	TRUE	00:11:00	55.2	25.155		0	-125	401.678	0	0	56	25.155	25.155	2	55.2	55.2	7	0	7	argos-doppler-shift		41564	Lucky	Lucky
5239944220	TRUE	00:32:00	55.215	25.167		0	-129	401.678	0	0	8	25.167	25.167	B	55.215	55.215	1	0	1	argos-doppler-shift		41564	Lucky	Lucky
5239944221	TRUE	00:01:00	55.202	25.15		0	-126	401.678	0	0	58	25.15	25.15	0	55.202	55.202	6	0	6	argos-doppler-shift		41564	Lucky	Lucky
5239944222	TRUE	00:58:00	55.198	25.156		0	-131	401.678	0	0	8	25.156	25.156	B	55.198	55.198	2	0	2	argos-doppler-shift		41564	Lucky	Lucky
5239944223	TRUE	00:47:00	55.247	25.225		0	-133	401.678	0	0	8	25.225	25.225	B	55.247	55.247	1	0	1	argos-doppler-shift		41564	Lucky	Lucky
5239944224	TRUE	00:40:00	55.22	25.198		0	-123	401.678	0	0	58	25.198	25.198	0	55.22	55.22	6	0	6	argos-doppler-shift		41564	Lucky	Lucky
5239944225	TRUE	00:21:00	55.205	25.191		0	-128	401.678	0	0	8	25.191	25.191	B	55.205	55.205	2	0	2	argos-doppler-shift		41564	Lucky	Lucky
5239944226	TRUE	00:52:00	55.233	25.174		0	-133	401.678	0	0	8	25.174	25.174	A	55.233	55.233	3	0	3	argos-doppler-shift		41564	Lucky	Lucky
5239944227	TRUE	00:48:00	55.319	25.193		0	-129	401.678	0	0	8	25.193	25.193	B	55.319	55.319	1	0	1	argos-doppler-shift		41564	Lucky	Lucky
5239944228	TRUE	00:45:00	55.237	25.186		0	-124	401.678	0	0	8	25.186	25.186	B	55.237	55.237	2	0	2	argos-doppler-shift		41564	Lucky	Lucky
5239944229	TRUE	00:34:00	55.21	25.198		0	-127	401.678	0	0	8	25.198	25.198	A	55.21	55.21	3	0	3	argos-doppler-shift		41564	Lucky	Lucky
5239944230	TRUE	00:11:00	55.081	25.207		0	-129	401.678	0	0	8	25.207	25.207	A	55.081	55.081	3	0	3	argos-doppler-shift		41564	Lucky	Lucky
5239944231	TRUE	00:14:00	55.039	25.204		0	-133	401.678	0	0	8	25.204	25.204	B	55.039	55.039	1	0	1	argos-doppler-shift		41564	Lucky	Lucky
5239944233	TRUE	00:20:00	55.219	25.211		0	-130	401.678	0	0	8	25.211	25.211	B	55.219	55.219	2	0	2	argos-doppler-shift		41564	Lucky	Lucky
5239944234	TRUE	00:26:00	55.315	25.2		0	-122	401.678	0	0	58	25.2	25.2	0	55.315	55.315	6	0	6	argos-doppler-shift		41564	Lucky	Lucky
5239944235	TRUE	00:05:00	55.264	25.187		0	-120	401.678	0	0	0	25.187	25.187	B	55.264	55.264	2	0	2	argos-doppler-shift		41564	Lucky	Lucky
5239944236	TRUE	00:23:00	55.257	25.204		0	-129	401.678	0	0	8	25.204	25.204	B	55.257	55.257	2	0	2	argos-doppler-shift		41564	Lucky	Lucky
5239944237	TRUE	00:26:00	55.251	25.196		0	-122	401.678	0	0	58	25.196	25.196	0	55.251	55.251	6	0	6	argos-doppler-shift		41564	Lucky	Lucky
5239944238	TRUE	00:27:00	55.243	25.197		0	-120	401.678	0	0	58	25.197	25.197	1	55.243	55.243	8	0	8	argos-doppler-shift		41564	Lucky	Lucky
5239944239	TRUE	00:08:00	55.235	25.198		0	-132	401.678	0	0	8	25.198	25.198	A	55.235	55.235	3	0	3	argos-doppler-shift		41564	Lucky	Lucky
5239944240	TRUE	00:43:00	55.219	25.21		0	-125	401.678	0	0	8	25.21	25.21	B	55.219	55.219	2	0	2	argos-doppler-shift		41564	Lucky	Lucky
5239944241	TRUE	00:10:00	55.226	25.203		0	-124	401.678	0	0	8	25.203	25.203	A	55.226	55.226	3	0	3	argos-doppler-shift		41564	Lucky	Lucky
5239944242	TRUE	00:26:00	55.226	25.203		0	-127	401.678	0	0	6	25.203	25.203	A	55.226	55.226	3	0	3	argos-doppler-shift		41564	Lucky	Lucky
5239944243	TRUE	00:58:00	55.223	25.201		0	-133	401.678	0	0	8	25.201	25.201	B	55.223	55.223	1	0	1	argos-doppler-shift		41564	Lucky	Lucky
5239944244	TRUE	00:37:00	55.232	25.202		0	-122	401.678	0	0	58	25.202	25.202	1	55.232	55.232	5	0	5	argos-doppler-shift		41564	Lucky	Lucky
5239944245	TRUE	00:21:00	55.228	25.205		0	-128	401.678	0	0	8	25.205	25.205	A	55.228	55.228	3	0	3	argos-doppler-shift		41564	Lucky	Lucky
5239944246	TRUE	00:20:00	55.215	25.213		0	-130	401.678	0	0	58	25.213	25.213	0	55.215	55.215	4	0	4	argos-doppler-shift		41564	Lucky	Lucky
5239944247	TRUE	00:35:00	55.232	25.248		0	-129	401.678	0	0	0	25.248	25.248	A	55.232	55.232	3	0	3	argos-doppler-shift		41564	Lucky	Lucky
5239944248	TRUE	00:35:00	55.207	25.228		0	-127	401.678	0	0	58	25.228	25.228	0	55.207	55.207	4	0	4	argos-doppler-shift		41564	Lucky	Lucky
5239944249	TRUE	00:43:00	55.21	25.229		0	-119	401.678	0	0	8	25.229	25.229	A	55.21	55.21	3	2	3	argos-doppler-shift		41564	Lucky	Lucky
5239944250	TRUE	00:26:00	55.212	25.23		0	-126	401.678	0	0	8	25.23	25.23	B	55.212	55.212	2	0	2	argos-doppler-shift		41564	Lucky	Lucky
5239944251	TRUE	00:32:00	55.208	25.221		0	-127	401.678	0	0	8	25.221	25.221	B	55.208	55.208	1	0	1	argos-doppler-shift		41564	Lucky	Lucky
5239944252	TRUE	00:21:00	55.222	25.209		0	-123	401.678	0	0	58	25.209	25.209	0	55.222	55.222	4	0	4	argos-doppler-shift		41564	Lucky	Lucky
5239944253	TRUE	00:19:00	55.224	25.193		0	-122	401.678	0	0	58	25.193	25.193	0	55.224	55.224	4	0	4	argos-doppler-shift		41564	Lucky	Lucky
5239944254	TRUE	00:05:00	55.254	25.202		0	-122	401.678	0	0	58	25.202	25.202	1	55.254	55.254	4	0	4	argos-doppler-shift		41564	Lucky	Lucky
5239944255	TRUE	00:59:00	55.268	25.189		0	-135	401.678	0	0	8	25.189	25.189	B	55.268	55.268	2	0	2	argos-doppler-shift		41564	Lucky	Lucky
5239944256	TRUE	00:46:00	55.264	25.199		0	-124	401.678	0	0	50	25.199	25.199	0	55.264	55.264	6	0	6	argos-doppler-shift		41564	Lucky	Lucky
5239944257	TRUE	00:07:00	55.247	25.194		0	-125	401.678	0	0	8	25.194	25.194	A	55.247	55.247	3	0	3	argos-doppler-shift		41564	Lucky	Lucky
5239944258	TRUE	00:28:00	55.248	25.182		0	-129	401.678	0	0	8	25.182	25.182	A	55.248	55.248	3	0	3	argos-doppler-shift		41564	Lucky	Lucky
5239944259	TRUE	00:41:00	55.254	25.188		0	-128	401.678	0	0	6	25.188	25.188	B	55.254	55.254	1	0	1	argos-doppler-shift		41564	Lucky	Lucky
5239944260	TRUE	00:05:00	55.234	25.194		0	-121	401.678	0	0	68	25.194	25.194	1	55.234	55.234	5	0	5	argos-doppler-shift		41564	Lucky	Lucky
5239944261	TRUE	00:54:00	55.216	25.206		0	-124	401.678	0	0	58	25.206	25.206	0	55.216	55.216	5	0	5	argos-doppler-shift		41564	Lucky	Lucky
5239944262	TRUE	00:15:00	55.231	25.189		0	-124	401.678	0	0	58	25.189	25.189	0	55.231	55.231	5	0	5	argos-doppler-shift		41564	Lucky	Lucky
5239944263	TRUE	00:45:00	55.214	25.187		0	-130	401.678	0	0	0	25.187	25.187	B	55.214	55.214	1	0	1	argos-doppler-shift		41564	Lucky	Lucky
5239944264	TRUE	00:45:00	55.221	25.185		0	-128	401.678	0	0	58	25.185	25.185	0	55.221	55.221	5	0	5	argos-doppler-shift		41564	Lucky	Lucky
5239944265	TRUE	00:38:00	55.199	25.198		0	-118	401.678	0	0	0	25.198	25.198	A	55.199	55.199	3	1	3	argos-doppler-shift		41564	Lucky	Lucky
5239944266	TRUE	00:28:00	55.203	25.191		0	-130	401.678	0	0	8	25.191	25.191	B	55.203	55.203	1	0	1	argos-doppler-shift		41564	Lucky	Lucky
5239944267	TRUE	00:13:00	55.222	25.192		0	-133	401.678	0	0	8	25.192	25.192	B	55.222	55.222	2	0	2	argos-doppler-shift		41564	Lucky	Lucky
5239944268	TRUE	00:02:00	55.211	25.201		0	-125	401.678	0	0	58	25.201	25.201	0	55.211	55.211	4	0	4	argos-doppler-shift		41564	Lucky	Lucky
5239944269	TRUE	00:12:00	55.238	25.193		0	-116	401.678	0	0	50	25.193	25.193	1	55.238	55.238	5	1	5	argos-doppler-shift		41564	Lucky	Lucky
5239944270	TRUE	00:33:00	55.229	25.196		0	-133	401.678	0	0	0	25.196	25.196	B	55.229	55.229	2	0	2	argos-doppler-shift		41564	Lucky	Lucky
5239944271	TRUE	00:52:00	55.219	25.187		0	-125	401.678	0	0	58	25.187	25.187	0	55.219	55.219	5	0	5	argos-doppler-shift		41564	Lucky	Lucky
5239944272	TRUE	00:53:00	55.222	25.186		0	-127	401.678	0	0	8	25.186	25.186	B	55.222	55.222	1	0	1	argos-doppler-shift		41564	Lucky	Lucky
5239944273	TRUE	00:35:00	55.222	25.185		0	-127	401.678	0	0	58	25.185	25.185	0	55.222	55.222	5	0	5	argos-doppler-shift		41564	Lucky	Lucky
5239944274	TRUE	00:58:00	55.22	25.176		0	-125	401.678	0	0	58	25.176	25.176	0	55.22	55.22	5	0	5	argos-doppler-shift		41564	Lucky	Lucky
5239944275	TRUE	00:20:00	55.22	25.177		0	-127	401.678	0	0	6	25.177	25.177	B	55.22	55.22	1	0	1	argos-doppler-shift		41564	Lucky	Lucky
5239944276	TRUE	00:37:00	55.22	25.145		0	-126	401.678	0	0	0	25.145	25.145	B	55.22	55.22	2	0	2	argos-doppler-shift		41564	Lucky	Lucky
5239944277	TRUE	00:43:00	55.201	25.165		0	-126	401.678	0	0	8	25.165	25.165	B	55.201	55.201	2	0	2	argos-doppler-shift		41564	Lucky	Lucky
5239944278	TRUE	00:03:00	55.232	25.177		0	-127	401.678	0	0	0	25.177	25.177	B	55.232	55.232	2	0	2	argos-doppler-shift		41564	Lucky	Lucky
5239944279	TRUE	00:42:00	55.211	25.176		0	-126	401.678	0	0	8	25.176	25.176	B	55.211	55.211	1	0	1	argos-doppler-shift		41564	Lucky	Lucky
5239944280	TRUE	00:18:00	55.202	25.177		0	-120	401.678	0	0	58	25.177	25.177	0	55.202	55.202	5	0	5	argos-doppler-shift		41564	Lucky	Lucky
5239944281	TRUE	00:15:00	55.202	25.18		0	-128	401.678	0	0	58	25.18	25.18	1	55.202	55.202	5	0	5	argos-doppler-shift		41564	Lucky	Lucky
5239944282	TRUE	00:04:00	55.195	25.183		0	-131	401.678	0	0	8	25.183	25.183	B	55.195	55.195	1	0	1	argos-doppler-shift		41564	Lucky	Lucky
5239944283	TRUE	00:12:00	55.2	25.179		0	-129	401.678	0	0	6	25.179	25.179	B	55.2	55.2	1	0	1	argos-doppler-shift		41564	Lucky	Lucky
5239944284	TRUE	00:25:00	55.197	25.18		0	-128	401.678	0	0	8	25.18	25.18	B	55.197	55.197	2	0	2	argos-doppler-shift		41564	Lucky	Lucky
5239944285	TRUE	00:55:00	55.191	25.158		0	-122	401.678	0	0	8	25.158	25.158	B	55.191	55.191	2	0	2	argos-doppler-shift		41564	Lucky	Lucky
5239944286	TRUE	00:26:00	55.194	25.164		0	-126	401.678	0	0	7	25.164	25.164	A	55.194	55.194	3	0	3	argos-doppler-shift		41564	Lucky	Lucky
5239944287	TRUE	00:32:00	55.193	25.152		0	-119	401.678	0	0	58	25.152	25.152	1	55.193	55.193	4	2	4	argos-doppler-shift		41564	Lucky	Lucky
5239944288	TRUE	00:17:00	55.178	25.152		0	-131	401.678	0	0	0	25.152	25.152	A	55.178	55.178	3	0	3	argos-doppler-shift		41564	Lucky	Lucky
5239944289	TRUE	00:11:00	55.194	25.153		0	-133	401.678	0	0	58	25.153	25.153	2	55.194	55.194	4	0	4	argos-doppler-shift		41564	Lucky	Lucky
5239944290	TRUE	00:11:00	55.2	25.15		0	-127	401.678	0	0	68	25.15	25.15	2	55.2	55.2	4	0	4	argos-doppler-shift		41564	Lucky	Lucky
5239944291	TRUE	00:55:00	55.203	25.139		0	-125	401.678	0	0	8	25.139	25.139	B	55.203	55.203	1	0	1	argos-doppler-shift		41564	Lucky	Lucky
5239944292	TRUE	00:53:00	55.202	25.137		0	-133	401.678	0	0	8	25.137	25.137	B	55.202	55.202	1	0	1	argos-doppler-shift		41564	Lucky	Lucky
5239944293	TRUE	00:02:00	55.208	25.159		0	-127	401.678	0	0	50	25.159	25.159	3	55.208	55.208	4	0	4	argos-doppler-shift		41564	Lucky	Lucky
5239944294	TRUE	00:06:00	55.21	25.157		0	-131	401.678	0	0	8	25.157	25.157	B	55.21	55.21	1	0	1	argos-doppler-shift		41564	Lucky	Lucky
5239944295	TRUE	00:38:00	55.211	25.158		0	-123	401.678	0	0	8	25.158	25.158	B	55.211	55.211	1	0	1	argos-doppler-shift		41564	Lucky	Lucky
5239944296	TRUE	00:45:00	55.209	25.16		0	-124	401.678	0	0	8	25.16	25.16	A	55.209	55.209	3	0	3	argos-doppler-shift		41564	Lucky	Lucky
5239944297	TRUE	00:57:00	55.209	25.16		0	-133	401.678	0	0	6	25.16	25.16	B	55.209	55.209	1	0	1	argos-doppler-shift		41564	Lucky	Lucky
5239944298	TRUE	00:36:00	55.205	25.16		0	-124	401.678	0	0	8	25.16	25.16	A	55.205	55.205	3	0	3	argos-doppler-shift		41564	Lucky	Lucky
5239944299	TRUE	00:30:00	55.208	25.16		0	-127	401.678	0	0	8	25.16	25.16	B	55.208	55.208	2	0	2	argos-doppler-shift		41564	Lucky	Lucky
5239944300	TRUE	00:08:00	55.398	25.211		0	-132	401.678	0	0	0	25.211	25.211	B	55.398	55.398	2	0	2	argos-doppler-shift		41564	Lucky	Lucky

## Sheet: Noor
event-id	visible	timestamp	location-long	location-lat	algorithm-marked-outlier	argos:altitude	argos:best-level	argos:calcul-freq	argos:error-radius	argos:gdop	argos:iq	argos:lat1	argos:lat2	argos:lc	argos:lon1	argos:lon2	argos:nb-mes	argos:nb-mes-120	argos:nb-mes-identical	sensor-type	individual-taxon-canonical-name	tag-local-identifier	individual-local-identifier	study-name
5421061173	TRUE	00:30:00	55.173	25.143		0	-134	401.677	0	0	8	25.143	25.143	B	55.173	55.173	1	0	1	argos-doppler-shift		133847	Noor	Noor
5421061174	TRUE	00:12:00	55.173	25.144		0	-127	401.677	0	0	8	25.144	25.144	B	55.173	55.173	1	0	1	argos-doppler-shift		133847	Noor	Noor
5421061175	TRUE	00:15:00	55.173	25.142		0	-131	401.677	0	0	8	25.142	25.142	B	55.173	55.173	1	0	1	argos-doppler-shift		133847	Noor	Noor
5421061176	TRUE	00:49:00	55.163	25.166		0	-126	401.677	0	0	8	25.166	25.166	B	55.163	55.163	2	0	2	argos-doppler-shift		133847	Noor	Noor
5421061177	TRUE	00:53:00	55.158	25.178		0	-128	401.677	0	0	8	25.178	25.178	B	55.158	55.158	1	0	1	argos-doppler-shift		133847	Noor	Noor
5421061178	TRUE	00:06:00	55.156	25.186		0	-127	401.677	0	0	8	25.186	25.186	B	55.156	55.156	1	0	1	argos-doppler-shift		133847	Noor	Noor
5421061179	TRUE	00:14:00	55.137	25.173		0	-120	401.677	0	0	0	25.173	25.173	B	55.137	55.137	2	0	2	argos-doppler-shift		133847	Noor	Noor
5421061180	TRUE	00:02:00	55.136	25.17		0	-131	401.677	0	0	8	25.17	25.17	B	55.136	55.136	2	0	2	argos-doppler-shift		133847	Noor	Noor
5421061181	TRUE	00:03:00	55.127	25.187		0	-136	401.677	0	0	8	25.187	25.187	B	55.127	55.127	1	0	1	argos-doppler-shift		133847	Noor	Noor
5421061182	TRUE	00:27:00	55.107	25.156		0	-131	401.677	0	0	8	25.156	25.156	B	55.107	55.107	2	0	2	argos-doppler-shift		133847	Noor	Noor
5421061183	TRUE	00:50:00	55.118	25.185		0	-131	401.677	0	0	0	25.185	25.185	B	55.118	55.118	1	0	1	argos-doppler-shift		133847	Noor	Noor
5421061184	TRUE	00:50:00	55.115	25.185		0	-131	401.677	0	0	8	25.185	25.185	B	55.115	55.115	1	0	1	argos-doppler-shift		133847	Noor	Noor
5421061185	TRUE	00:13:00	55.122	25.196		0	-134	401.677	0	0	8	25.196	25.196	B	55.122	55.122	1	0	1	argos-doppler-shift		133847	Noor	Noor
5421061186	TRUE	00:49:00	55.123	25.194		0	-125	401.677	0	0	8	25.194	25.194	B	55.123	55.123	1	0	1	argos-doppler-shift		133847	Noor	Noor
5421061187	TRUE	00:00:00	55.152	25.181		0	-134	401.677	0	0	0	25.181	25.181	B	55.152	55.152	1	0	1	argos-doppler-shift		133847	Noor	Noor
5421061188	TRUE	00:14:00	55.14	25.192		0	-126	401.677	0	0	8	25.192	25.192	B	55.14	55.14	1	0	1	argos-doppler-shift		133847	Noor	Noor
5421061189	TRUE	00:22:00	55.129	25.201		0	-121	401.677	0	0	8	25.201	25.201	B	55.129	55.129	2	0	2	argos-doppler-shift		133847	Noor	Noor
5421061190	TRUE	00:28:00	55.127	25.2		0	-128	401.677	0	0	8	25.2	25.2	B	55.127	55.127	1	0	1	argos-doppler-shift		133847	Noor	Noor
5421061191	TRUE	00:16:00	55.122	25.201		0	-126	401.677	0	0	0	25.201	25.201	B	55.122	55.122	1	0	1	argos-doppler-shift		133847	Noor	Noor
5421061192	TRUE	00:16:00	55.128	25.199		0	-123	401.677	0	0	0	25.199	25.199	B	55.128	55.128	2	0	2	argos-doppler-shift		133847	Noor	Noor
5421061193	TRUE	00:00:00	55.13	25.2		0	-129	401.677	0	0	8	25.2	25.2	B	55.13	55.13	1	0	1	argos-doppler-shift		133847	Noor	Noor
5421061194	TRUE	00:21:00	55.137	25.198		0	-130	401.677	0	0	0	25.198	25.198	B	55.137	55.137	1	0	1	argos-doppler-shift		133847	Noor	Noor
5421061195	TRUE	00:19:00	55.133	25.209		0	-135	401.677	0	0	0	25.209	25.209	B	55.133	55.133	1	0	1	argos-doppler-shift		133847	Noor	Noor
5421061196	TRUE	00:53:00	55.126	25.199		0	-118	401.677	0	0	8	25.199	25.199	B	55.126	55.126	2	1	2	argos-doppler-shift		133847	Noor	Noor
5421061197	TRUE	00:27:00	55.136	25.146		0	-128	401.677	0	0	8	25.146	25.146	B	55.136	55.136	2	0	2	argos-doppler-shift		133847	Noor	Noor
5421061198	TRUE	00:23:00	55.16	25.156		0	-129	401.677	0	0	8	25.156	25.156	B	55.16	55.16	1	0	1	argos-doppler-shift		133847	Noor	Noor
5421061199	TRUE	00:08:00	55.202	25.177		0	-129	401.677	0	0	0	25.177	25.177	B	55.202	55.202	1	0	1	argos-doppler-shift		133847	Noor	Noor
5421061200	TRUE	00:09:00	55.191	25.165		0	-134	401.677	0	0	8	25.165	25.165	B	55.191	55.191	1	0	1	argos-doppler-shift		133847	Noor	Noor
5421061201	TRUE	00:36:00	55.133	25.175		0	-122	401.677	0	0	8	25.175	25.175	B	55.133	55.133	2	0	2	argos-doppler-shift		133847	Noor	Noor
5421061202	TRUE	00:29:00	55.035	25.137		0	-134	401.677	0	0	0	25.137	25.137	B	55.035	55.035	1	0	1	argos-doppler-shift		133847	Noor	Noor
5421061203	TRUE	00:24:00	55.02	25.126		0	-129	401.677	0	0	8	25.126	25.126	A	55.02	55.02	3	0	3	argos-doppler-shift		133847	Noor	Noor
5421061204	TRUE	00:08:00	55.019	25.183		0	-124	401.677	0	0	8	25.183	25.183	B	55.019	55.019	2	0	2	argos-doppler-shift		133847	Noor	Noor
5421061205	TRUE	00:50:00	55.036	25.116		0	-134	401.677	0	0	0	25.116	25.116	B	55.036	55.036	2	0	2	argos-doppler-shift		133847	Noor	Noor
5421061206	TRUE	00:17:00	54.994	25.109		0	-131	401.677	0	0	8	25.109	25.109	B	54.994	54.994	2	0	2	argos-doppler-shift		133847	Noor	Noor
5421061207	TRUE	00:13:00	54.972	25.113		0	-134	401.677	0	0	8	25.113	25.113	B	54.972	54.972	1	0	1	argos-doppler-shift		133847	Noor	Noor
5421061208	TRUE	00:30:00	54.957	25.159		0	-125	401.677	0	0	8	25.159	25.159	B	54.957	54.957	2	0	2	argos-doppler-shift		133847	Noor	Noor
5421061210	TRUE	00:53:00	54.997	25.126		0	-127	401.677	0	0	8	25.126	25.126	B	54.997	54.997	2	0	2	argos-doppler-shift		133847	Noor	Noor
5421061211	TRUE	00:08:00	55.007	25.103		0	-132	401.677	0	0	8	25.103	25.103	B	55.007	55.007	1	0	1	argos-doppler-shift		133847	Noor	Noor
5421061212	TRUE	00:49:00	55.043	25.057		0	-123	401.677	0	0	8	25.057	25.057	B	55.043	55.043	1	0	1	argos-doppler-shift		133847	Noor	Noor
5421061213	TRUE	00:58:00	55.049	25.043		0	-133	401.677	0	0	8	25.043	25.043	B	55.049	55.049	1	0	1	argos-doppler-shift		133847	Noor	Noor
5421061214	TRUE	00:00:00	55.025	25.071		0	-136	401.677	0	0	0	25.071	25.071	B	55.025	55.025	1	0	1	argos-doppler-shift		133847	Noor	Noor
5421061215	TRUE	00:47:00	55.058	25.013		0	-131	401.677	0	0	8	25.013	25.013	B	55.058	55.058	1	0	1	argos-doppler-shift		133847	Noor	Noor
5421061216	TRUE	00:43:00	54.994	24.99		0	-128	401.677	0	0	8	24.99	24.99	B	54.994	54.994	2	0	2	argos-doppler-shift		133847	Noor	Noor
5421061218	TRUE	00:10:00	54.827	24.962		0	-126	401.677	0	0	0	24.962	24.962	B	54.827	54.827	2	0	2	argos-doppler-shift		133847	Noor	Noor
5421061219	TRUE	00:53:00	54.723	24.973		0	-133	401.677	0	0	8	24.973	24.973	B	54.723	54.723	1	0	1	argos-doppler-shift		133847	Noor	Noor
5421061221	TRUE	00:14:00	54.768	24.947		0	-129	401.677	0	0	8	24.947	24.947	B	54.768	54.768	1	0	1	argos-doppler-shift		133847	Noor	Noor
5421061223	TRUE	00:37:00	54.643	24.909		0	-129	401.677	0	0	8	24.909	24.909	B	54.643	54.643	1	0	1	argos-doppler-shift		133847	Noor	Noor
5421061224	TRUE	00:14:00	54.655	24.915		0	-128	401.677	0	0	8	24.915	24.915	B	54.655	54.655	1	0	1	argos-doppler-shift		133847	Noor	Noor
5421061225	TRUE	00:15:00	54.714	24.927		0	-129	401.677	0	0	8	24.927	24.927	B	54.714	54.714	1	0	1	argos-doppler-shift		133847	Noor	Noor
5421061226	TRUE	00:45:00	54.692	24.853		0	-129	401.677	0	0	8	24.853	24.853	B	54.692	54.692	2	0	2	argos-doppler-shift		133847	Noor	Noor
5421061227	TRUE	00:21:00	54.692	24.796		0	-134	401.677	0	0	8	24.796	24.796	B	54.692	54.692	1	0	1	argos-doppler-shift		133847	Noor	Noor
5421061228	TRUE	00:45:00	54.674	24.81		0	-130	401.677	0	0	0	24.81	24.81	B	54.674	54.674	1	0	1	argos-doppler-shift		133847	Noor	Noor
5421061229	TRUE	00:55:00	54.685	24.833		0	-125	401.677	0	0	0	24.833	24.833	B	54.685	54.685	1	0	1	argos-doppler-shift		133847	Noor	Noor
5421061230	TRUE	00:51:00	54.66	24.801		0	-128	401.677	0	0	8	24.801	24.801	B	54.66	54.66	2	0	2	argos-doppler-shift		133847	Noor	Noor
5421061231	TRUE	00:50:00	54.692	24.822		0	-129	401.677	0	0	8	24.822	24.822	B	54.692	54.692	2	0	2	argos-doppler-shift		133847	Noor	Noor
5421061232	TRUE	00:37:00	54.7	24.794		0	-121	401.677	0	0	8	24.794	24.794	B	54.7	54.7	1	0	1	argos-doppler-shift		133847	Noor	Noor
5421061233	TRUE	00:24:00	54.7	24.801		0	-129	401.677	0	0	0	24.801	24.801	B	54.7	54.7	1	0	1	argos-doppler-shift		133847	Noor	Noor
5421061234	TRUE	00:20:00	54.694	24.821		0	-129	401.677	0	0	0	24.821	24.821	B	54.694	54.694	1	0	1	argos-doppler-shift		133847	Noor	Noor
5421061235	TRUE	00:55:00	54.727	24.913		0	-131	401.677	0	0	8	24.913	24.913	B	54.727	54.727	1	0	1	argos-doppler-shift		133847	Noor	Noor
5421061236	TRUE	00:01:00	54.761	24.92		0	-130	401.677	0	0	8	24.92	24.92	B	54.761	54.761	1	0	1	argos-doppler-shift		133847	Noor	Noor
5421061237	TRUE	00:39:00	54.767	24.913		0	-125	401.677	0	0	0	24.913	24.913	B	54.767	54.767	1	0	1	argos-doppler-shift		133847	Noor	Noor
5421061238	TRUE	00:44:00	54.803	24.951		0	-125	401.677	0	0	8	24.951	24.951	B	54.803	54.803	1	0	1	argos-doppler-shift		133847	Noor	Noor
5421061239	TRUE	00:55:00	54.835	24.96		0	-130	401.677	0	0	8	24.96	24.96	B	54.835	54.835	1	0	1	argos-doppler-shift		133847	Noor	Noor
5421061240	TRUE	00:22:00	54.891	24.984		0	-123	401.677	0	0	0	24.984	24.984	B	54.891	54.891	2	0	2	argos-doppler-shift		133847	Noor	Noor
5421061241	TRUE	00:33:00	54.906	24.995		0	-124	401.677	0	0	8	24.995	24.995	A	54.906	54.906	3	0	3	argos-doppler-shift		133847	Noor	Noor
5421061242	TRUE	00:07:00	54.913	24.971		0	-124	401.677	0	0	8	24.971	24.971	B	54.913	54.913	2	0	2	argos-doppler-shift		133847	Noor	Noor
5421061243	TRUE	00:32:00	54.967	25.018		0	-122	401.677	0	0	8	25.018	25.018	A	54.967	54.967	3	0	3	argos-doppler-shift		133847	Noor	Noor
5421061244	TRUE	00:59:00	54.99	25.011		0	-128	401.677	0	0	8	25.011	25.011	B	54.99	54.99	1	0	1	argos-doppler-shift		133847	Noor	Noor
5421061245	TRUE	00:23:00	54.969	25.017		0	-127	401.677	0	0	0	25.017	25.017	A	54.969	54.969	3	0	3	argos-doppler-shift		133847	Noor	Noor
5421061246	TRUE	00:53:00	54.986	25.011		0	-132	401.677	0	0	8	25.011	25.011	B	54.986	54.986	1	0	1	argos-doppler-shift		133847	Noor	Noor
5421061247	TRUE	00:15:00	55.004	25.024		0	-122	401.677	0	0	8	25.024	25.024	B	55.004	55.004	2	0	2	argos-doppler-shift		133847	Noor	Noor
5421061248	TRUE	00:22:00	55.01	25.023		0	-134	401.677	0	0	8	25.023	25.023	B	55.01	55.01	1	0	1	argos-doppler-shift		133847	Noor	Noor
5421061249	TRUE	00:10:00	55.013	25.021		0	-130	401.677	0	0	8	25.021	25.021	B	55.013	55.013	1	0	1	argos-doppler-shift		133847	Noor	Noor
5421061250	TRUE	00:52:00	55.014	25.019		0	-131	401.677	0	0	8	25.019	25.019	B	55.014	55.014	1	0	1	argos-doppler-shift		133847	Noor	Noor
5421061251	TRUE	00:24:00	55.034	25.025		0	-123	401.677	0	0	0	25.025	25.025	B	55.034	55.034	2	0	2	argos-doppler-shift		133847	Noor	Noor
5421061252	TRUE	00:18:00	55.053	25.023		0	-129	401.677	0	0	8	25.023	25.023	B	55.053	55.053	1	0	1	argos-doppler-shift		133847	Noor	Noor
5421061253	TRUE	00:27:00	55.042	25.042		0	-131	401.677	0	0	8	25.042	25.042	A	55.042	55.042	3	0	3	argos-doppler-shift		133847	Noor	Noor
5421061254	TRUE	00:05:00	55.046	25.037		0	-125	401.677	0	0	0	25.037	25.037	B	55.046	55.046	2	0	2	argos-doppler-shift		133847	Noor	Noor
5421061255	TRUE	00:18:00	55.042	25.019		0	-122	401.677	0	0	0	25.019	25.019	B	55.042	55.042	2	0	2	argos-doppler-shift		133847	Noor	Noor
5421061256	TRUE	00:19:00	55.064	25.023		0	-133	401.677	0	0	0	25.023	25.023	B	55.064	55.064	1	0	1	argos-doppler-shift		133847	Noor	Noor
5421061257	TRUE	00:38:00	55.041	25.019		0	-130	401.677	0	0	0	25.019	25.019	B	55.041	55.041	2	0	2	argos-doppler-shift		133847	Noor	Noor
5421061258	TRUE	00:21:00	55.045	25.027		0	-125	401.677	0	0	8	25.027	25.027	B	55.045	55.045	1	0	1	argos-doppler-shift		133847	Noor	Noor
5421061259	TRUE	00:54:00	55.043	25.027		0	-131	401.677	0	0	0	25.027	25.027	B	55.043	55.043	1	0	1	argos-doppler-shift		133847	Noor	Noor
5421061260	TRUE	00:31:00	55.047	25.031		0	-129	401.677	0	0	0	25.031	25.031	B	55.047	55.047	1	0	1	argos-doppler-shift		133847	Noor	Noor
5421061261	TRUE	00:35:00	55.079	25.035		0	-123	401.677	0	0	0	25.035	25.035	B	55.079	55.079	2	0	2	argos-doppler-shift		133847	Noor	Noor
5421061262	TRUE	00:56:00	55.057	25.047		0	-128	401.677	0	0	0	25.047	25.047	B	55.057	55.057	2	0	2	argos-doppler-shift		133847	Noor	Noor
5421061263	TRUE	00:37:00	55.03	25.062		0	-129	401.677	0	0	8	25.062	25.062	B	55.03	55.03	2	0	2	argos-doppler-shift		133847	Noor	Noor
5421061264	TRUE	00:10:00	55.058	25.084		0	-135	401.677	0	0	8	25.084	25.084	B	55.058	55.058	2	0	2	argos-doppler-shift		133847	Noor	Noor
5421061265	TRUE	00:36:00	55.026	25.157		0	-128	401.677	0	0	0	25.157	25.157	B	55.026	55.026	1	0	1	argos-doppler-shift		133847	Noor	Noor
5421061266	TRUE	00:59:00	55.04	25.116		0	-124	401.677	0	0	0	25.116	25.116	B	55.04	55.04	1	0	1	argos-doppler-shift		133847	Noor	Noor
5421061267	TRUE	00:36:00	55.023	25.097		0	-121	401.677	0	0	0	25.097	25.097	B	55.023	55.023	1	0	1	argos-doppler-shift		133847	Noor	Noor
5421061268	TRUE	00:04:00	55.044	25.067		0	-130	401.677	0	0	8	25.067	25.067	B	55.044	55.044	2	0	2	argos-doppler-shift		133847	Noor	Noor
5421061269	TRUE	00:27:00	55.057	25.038		0	-125	401.678	0	0	8	25.038	25.038	B	55.057	55.057	1	0	1	argos-doppler-shift		133847	Noor	Noor
5421061270	TRUE	00:24:00	54.926	25.052		0	-127	401.677	0	0	50	25.052	25.052	2	54.926	54.926	4	0	4	argos-doppler-shift		133847	Noor	Noor
5421061271	TRUE	00:26:00	54.926	25.052		0	-124	401.677	0	0	0	25.052	25.052	B	54.926	54.926	2	0	2	argos-doppler-shift		133847	Noor	Noor
5421061272	TRUE	00:33:00	54.9	25.061		0	-129	401.677	0	0	8	25.061	25.061	B	54.9	54.9	2	0	2	argos-doppler-shift		133847	Noor	Noor
5421061273	TRUE	00:41:00	54.891	25.057		0	-131	401.677	0	0	8	25.057	25.057	B	54.891	54.891	2	0	2	argos-doppler-shift		133847	Noor	Noor
5421061274	TRUE	00:31:00	54.892	25.057		0	-134	401.677	0	0	8	25.057	25.057	B	54.892	54.892	1	0	1	argos-doppler-shift		133847	Noor	Noor
5421061275	TRUE	00:10:00	54.868	25.02		0	-117	401.677	0	0	8	25.02	25.02	B	54.868	54.868	2	1	2	argos-doppler-shift		133847	Noor	Noor
5421061276	TRUE	00:22:00	54.842	25.029		0	-124	401.677	0	0	60	25.029	25.029	3	54.842	54.842	4	0	4	argos-doppler-shift		133847	Noor	Noor
5421061277	TRUE	00:07:00	54.83	25.019		0	-135	401.677	0	0	8	25.019	25.019	B	54.83	54.83	1	0	1	argos-doppler-shift		133847	Noor	Noor
5421061278	TRUE	00:28:00	54.736	24.876		0	-130	401.677	0	0	0	24.876	24.876	B	54.736	54.736	2	0	2	argos-doppler-shift		133847	Noor	Noor
5421061279	TRUE	00:25:00	54.674	24.839		0	-125	401.678	0	0	8	24.839	24.839	B	54.674	54.674	1	0	1	argos-doppler-shift		133847	Noor	Noor
5421061280	TRUE	00:11:00	54.656	24.826		0	-138	401.677	0	0	8	24.826	24.826	B	54.656	54.656	1	0	1	argos-doppler-shift		133847	Noor	Noor
5421061281	TRUE	00:28:00	54.701	24.849		0	-133	401.677	0	0	0	24.849	24.849	B	54.701	54.701	1	0	1	argos-doppler-shift		133847	Noor	Noor
5421061282	TRUE	00:06:00	54.644	24.819		0	-135	401.677	0	0	8	24.819	24.819	B	54.644	54.644	2	0	2	argos-doppler-shift		133847	Noor	Noor
5421061283	TRUE	00:38:00	54.677	24.821		0	-123	401.677	0	0	0	24.821	24.821	B	54.677	54.677	2	0	2	argos-doppler-shift		133847	Noor	Noor
5421061284	TRUE	00:44:00	54.672	24.803		0	-134	401.677	0	0	8	24.803	24.803	B	54.672	54.672	2	0	2	argos-doppler-shift		133847	Noor	Noor
5421061285	TRUE	00:03:00	54.676	24.825		0	-124	401.677	0	0	50	24.825	24.825	0	54.676	54.676	4	0	4	argos-doppler-shift		133847	Noor	Noor
5421061286	TRUE	00:50:00	54.684	24.827		0	-126	401.677	0	0	8	24.827	24.827	B	54.684	54.684	1	0	1	argos-doppler-shift		133847	Noor	Noor
5421061287	TRUE	00:28:00	54.687	24.824		0	-132	401.677	0	0	8	24.824	24.824	B	54.687	54.687	2	0	2	argos-doppler-shift		133847	Noor	Noor
5421061288	TRUE	00:07:00	54.691	24.827		0	-123	401.677	0	0	8	24.827	24.827	B	54.691	54.691	2	0	2	argos-doppler-shift		133847	Noor	Noor
5421061289	TRUE	00:01:00	54.688	24.852		0	-122	401.677	0	0	0	24.852	24.852	B	54.688	54.688	2	0	2	argos-doppler-shift		133847	Noor	Noor
5421061290	TRUE	00:56:00	54.699	24.855		0	-131	401.677	0	0	8	24.855	24.855	B	54.699	54.699	1	0	1	argos-doppler-shift		133847	Noor	Noor
5421061291	TRUE	00:58:00	54.741	24.844		0	-129	401.677	0	0	0	24.844	24.844	A	54.741	54.741	3	0	3	argos-doppler-shift		133847	Noor	Noor
5421061292	TRUE	00:02:00	54.741	24.836		0	-128	401.677	0	0	0	24.836	24.836	B	54.741	54.741	1	0	1	argos-doppler-shift		133847	Noor	Noor
5421061293	TRUE	00:39:00	54.712	24.846		0	-124	401.677	0	0	8	24.846	24.846	B	54.712	54.712	1	0	1	argos-doppler-shift		133847	Noor	Noor
5421061294	TRUE	00:41:00	54.719	24.865		0	-119	401.678	0	0	0	24.865	24.865	B	54.719	54.719	2	1	2	argos-doppler-shift		133847	Noor	Noor
5421061295	TRUE	00:00:00	54.714	24.859		0	-121	401.677	0	0	0	24.859	24.859	B	54.714	54.714	2	0	2	argos-doppler-shift		133847	Noor	Noor
5421061296	TRUE	00:26:00	54.682	24.831		0	-127	401.677	0	0	0	24.831	24.831	B	54.682	54.682	2	0	2	argos-doppler-shift		133847	Noor	Noor
5421061297	TRUE	00:23:00	54.68	24.83		0	-126	401.677	0	0	0	24.83	24.83	B	54.68	54.68	2	0	2	argos-doppler-shift		133847	Noor	Noor
5421061298	TRUE	00:51:00	54.662	24.83		0	-126	401.677	0	0	8	24.83	24.83	B	54.662	54.662	2	0	2	argos-doppler-shift		133847	Noor	Noor
5421061299	TRUE	00:17:00	54.656	24.82		0	-133	401.677	0	0	8	24.82	24.82	B	54.656	54.656	1	0	1	argos-doppler-shift		133847	Noor	Noor
5421061300	TRUE	00:34:00	54.68	24.813		0	-130	401.677	0	0	0	24.813	24.813	B	54.68	54.68	1	0	1	argos-doppler-shift		133847	Noor	Noor
5421061301	TRUE	00:41:00	54.674	24.812		0	-128	401.677	0	0	8	24.812	24.812	B	54.674	54.674	2	0	2	argos-doppler-shift		133847	Noor	Noor
5421061302	TRUE	00:29:00	54.673	24.811		0	-119	401.677	0	0	0	24.811	24.811	B	54.673	54.673	2	1	2	argos-doppler-shift		133847	Noor	Noor
5421061303	TRUE	00:14:00	54.647	24.837		0	-126	401.677	0	0	0	24.837	24.837	B	54.647	54.647	2	0	2	argos-doppler-shift		133847	Noor	Noor
5421061304	TRUE	00:20:00	54.684	24.85		0	-120	401.677	0	0	8	24.85	24.85	B	54.684	54.684	2	0	2	argos-doppler-shift		133847	Noor	Noor
5421061305	TRUE	00:18:00	54.659	24.844		0	-126	401.677	0	0	0	24.844	24.844	B	54.659	54.659	2	0	2	argos-doppler-shift		133847	Noor	Noor
5421061306	TRUE	00:48:00	54.687	24.847		0	-127	401.677	0	0	8	24.847	24.847	B	54.687	54.687	1	0	1	argos-doppler-shift		133847	Noor	Noor
5421061307	TRUE	00:00:00	54.642	24.803		0	-131	401.677	0	0	0	24.803	24.803	B	54.642	54.642	2	0	2	argos-doppler-shift		133847	Noor	Noor
5421061308	TRUE	00:56:00	54.59	24.758		0	-128	401.677	0	0	8	24.758	24.758	B	54.59	54.59	2	0	2	argos-doppler-shift		133847	Noor	Noor
5421061309	TRUE	00:20:00	54.68	24.795		0	-121	401.677	0	0	0	24.795	24.795	B	54.68	54.68	1	0	1	argos-doppler-shift		133847	Noor	Noor
5421061310	TRUE	00:11:00	54.648	24.753		0	-128	401.677	0	0	0	24.753	24.753	B	54.648	54.648	1	0	1	argos-doppler-shift		133847	Noor	Noor
5421061311	TRUE	00:38:00	54.686	24.777		0	-131	401.677	0	0	8	24.777	24.777	B	54.686	54.686	2	0	2	argos-doppler-shift		133847	Noor	Noor
5421061312	TRUE	00:13:00	54.683	24.778		0	-130	401.677	0	0	8	24.778	24.778	B	54.683	54.683	1	0	1	argos-doppler-shift		133847	Noor	Noor
5421061313	TRUE	00:15:00	54.616	24.727		0	-123	401.677	0	0	8	24.727	24.727	B	54.616	54.616	1	0	1	argos-doppler-shift		133847	Noor	Noor
5421061315	TRUE	00:00:00	54.605	24.754		0	-132	401.677	0	0	0	24.754	24.754	B	54.605	54.605	2	0	2	argos-doppler-shift		133847	Noor	Noor
5421061316	TRUE	00:28:00	54.603	24.73		0	-118	401.677	0	0	7	24.73	24.73	B	54.603	54.603	2	1	2	argos-doppler-shift		133847	Noor	Noor
5421061318	TRUE	00:42:00	54.595	24.734		0	-130	401.677	0	0	8	24.734	24.734	B	54.595	54.595	1	0	1	argos-doppler-shift		133847	Noor	Noor
5421061319	TRUE	00:04:00	54.584	24.736		0	-126	401.677	0	0	8	24.736	24.736	B	54.584	54.584	1	0	1	argos-doppler-shift		133847	Noor	Noor
5421061320	TRUE	00:17:00	54.59	24.738		0	-129	401.677	0	0	8	24.738	24.738	B	54.59	54.59	1	0	1	argos-doppler-shift		133847	Noor	Noor
5421061321	TRUE	00:17:00	54.587	24.731		0	-128	401.677	0	0	0	24.731	24.731	B	54.587	54.587	1	0	1	argos-doppler-shift		133847	Noor	Noor
5421061322	TRUE	00:20:00	54.598	24.75		0	-130	401.677	0	0	0	24.75	24.75	B	54.598	54.598	1	0	1	argos-doppler-shift		133847	Noor	Noor
5421061323	TRUE	00:22:00	54.226	24.553		0	-130	401.677	0	0	0	24.553	24.553	A	54.226	54.226	3	0	3	argos-doppler-shift		133847	Noor	Noor
5421061324	TRUE	00:43:00	54.227	24.555		0	-128	401.677	0	0	8	24.555	24.555	B	54.227	54.227	1	0	1	argos-doppler-shift		133847	Noor	Noor
5421061325	TRUE	00:18:00	54.225	24.544		0	-128	401.677	0	0	8	24.544	24.544	B	54.225	54.225	1	0	1	argos-doppler-shift		133847	Noor	Noor
5421061326	TRUE	00:09:00	54.125	24.412		0	-128	401.677	0	0	0	24.412	24.412	B	54.125	54.125	1	0	1	argos-doppler-shift		133847	Noor	Noor
5421061327	TRUE	00:50:00	54.142	24.403		0	-129	401.677	0	0	8	24.403	24.403	B	54.142	54.142	1	0	1	argos-doppler-shift		133847	Noor	Noor
5421061328	TRUE	00:32:00	54.058	24.417		0	-125	401.677	0	0	8	24.417	24.417	B	54.058	54.058	2	0	2	argos-doppler-shift		133847	Noor	Noor
5421061329	TRUE	00:14:00	53.844	24.419		0	-125	401.677	0	0	0	24.419	24.419	B	53.844	53.844	1	0	1	argos-doppler-shift		133847	Noor	Noor
5421061330	TRUE	00:06:00	53.488	24.683		0	-122	401.677	0	0	50	24.683	24.683	2	53.488	53.488	5	0	5	argos-doppler-shift		133847	Noor	Noor

## Sheet: Torpedo
uid	uuid	prognum	tag_id	utc	lc	iq	lat1	dir1	lon1	dir2	lat2	dir3	lon2	dir4	nb_mes	big_nb_mes	best_level	pass_duration	nopc	calcul_freq	altitude	sensors	error_radius	semi_major_axis	semi_minor_axis	ellipse_orientation	GDOP	POSIX	local_time	Swapped	POSIX	Local Time	Day of Year	Depth (m)	SST daily (C)	SST weekly (C)	SST monthly (C)	Current U (cm/s)	Current V (cm s-1)	Current Mag (cm s-1)	Current Dir (deg)	Wind U (m s-1)	Wind V (m s-1)	Wind Mag (m s-1)	Wind Dir (deg)	CHL daily (mg m-3)	CHL weekly (mg m-3)	CHL monthly (mg m-3)	Productivity weekly (mg C/m^2/Day)
6538630		5073	119280a	2012-05-23 20:04:11	2	50	47.679	N	-122.132	W	47.679	N	-122.132	W	5	0	-134	300	3	401 677583.1	0	00 115 221 61 60 114 141	0	0	0	0	0	1337835851	2012-05-24 00:04:11	0	1337835851	2012-05-24 00:04:11	144	31.88	-99.99	-99.99	-99.99	100000	100000							-10	-10	-10
6538631		5073	119280a	2012-05-23 20:09:59	3	50	47.678	N	-122.134	W	47.678	N	-122.134	W	9	0	-122	480	3	401 677582.5	0	00 114 221 60 60 114 145	0	0	0	0	0	1337836199	2012-05-24 00:09:59	0	1337836199	2012-05-24 00:09:59	144	33.48	-99.99	-99.99	-99.99	100000	100000							-10	-10	-10
6538632		5073	119280a	2012-05-23 20:47:59	2	58	47.676	N	-122.138	W	47.676	N	-122.138	W	5	0	-121	240	3	401 677578.3	0	00 112 220 60 59 114 154	0	0	0	0	0	1337838479	2012-05-24 00:47:59	0	1337838479	2012-05-24 00:47:59	144	47.31	-99.99	-99.99	-99.99	100000	100000							-10	-10	-10
6538633		5073	119280a	2012-05-23 21:45:59	3	58	47.677	N	-122.138	W	47.677	N	-122.138	W	10	1	-116	600	3	401 677575.6	0	00 110 218 59 59 110 164	0	0	0	0	0	1337841959	2012-05-24 01:45:59	0	1337841959	2012-05-24 01:45:59	144	45.08	-99.99	-99.99	-99.99	100000	100000							-10	-10	-10
6538634		5073	119280a	2012-05-23 21:49:59	3	60	47.676	N	-122.135	W	47.676	N	-122.135	W	7	1	-117	360	3	401 677575.8	0	00 110 218 59 59 110 164	0	0	0	0	0	1337842199	2012-05-24 01:49:59	0	1337842199	2012-05-24 01:49:59	144	39.81	-99.99	-99.99	-99.99	100000	100000							-10	-10	-10
6538635		5073	119280a	2012-05-23 21:59:59	A	0	47.676	N	-122.132	W	47.676	N	-122.132	W	3	0	-132	300	3	401 677575.7	0	00 116 218 59 59 118 165	0	0	0	0	0	1337842799	2012-05-24 01:59:59	0	1337842799	2012-05-24 01:59:59	144	36.4	-99.99	-99.99	-99.99	100000	100000							-10	-10	-10
6538636		5073	119280a	2012-05-23 23:26:09	3	58	47.677	N	-122.132	W	47.677	N	-122.132	W	6	0	-123	420	3	401 677573.5	0	00 116 215 58 59 118 168	0	0	0	0	0	1337847969	2012-05-24 03:26:09	0	1337847969	2012-05-24 03:26:09	144	34.89	-99.99	-99.99	-99.99	100000	100000							-10	-10	-10
6643090		5073	119280a	2012-06-19 14:57:47	A	40	25.249	N	54.401	E	27.565	N	66.231	E	3	0	-126	178	2	401 677573.5	0	00 09 00 00 00 00 00 00 00 00 00 00 00 00 00	0	0	0	0	0	1340150267	2012-06-19 18:57:47	0	1340150267	2012-06-19 18:57:47	171	-25.88	30.84	30.36	29.63	3.68	9.47	10.34	21.2359					-10	-10	-10
6644291		5073	119280a	2012-06-20 03:29:00	1	40	25.077	N	55.141	E	25.077	N	55.141	E	4	0	-125	267	3	401 677537.7	0	00 06 00 00 00 00 00 00 00 00 00 00 00 00 00	0	0	0	0	0	1340195340	2012-06-20 07:29:00	0	1340195340	2012-06-20 07:29:00	172	6.61	-99.99	-99.99	-99.99	100000	100000							-10	-10	-10
6644292		5073	119280a	2012-06-20 04:26:07	B	0	24.976	N	55.114	E	24.976	N	55.114	E	2	0	-133	356	3	401 677470.1	0	00 03 00 00 00 00 04 24 00 16 00 00 00 00 00	0	0	0	0	0	1340198767	2012-06-20 08:26:07	0	1340198767	2012-06-20 08:26:07	172	16.12	-99.99	-99.99	-99.99	100000	100000							-10	-10	-10
6648373		5073	119280a	2012-06-21 05:46:16	A	0	25.14	N	55.181	E	25.14	N	55.181	E	3	0	-121	267	3	401 677498.4	0	00 10 00 00 00 00 00 00 00 00 00 00 00 00 25	0	0	0	0	0	1340289976	2012-06-21 09:46:16	0	1340289976	2012-06-21 09:46:16	173	-2.54	-99.99	28.91	29	100000	100000							-10	-10	-10
6677607		5073	119280a	2012-06-28 06:41:51	3	60	25.138	N	55.184	E	25.138	N	55.184	E	4	0	-123	267	3	401 677522.4	0	02 112 217 37 77 110 247	0	0	0	0	0	1340898111	2012-06-28 10:41:51	0	1340898111	2012-06-28 10:41:51	180	1.31	-99.99	-99.99	28.88	100000	100000							-10	-10	-10
6677608		5073	119280a	2012-06-28 10:07:18	A	8	25.138	N	55.187	E	25.138	N	55.187	E	3	0	-125	178	3	401 677516.6	0	00 08 00 00 00 00 00 00 00 00 00 00 00 00 00	0	0	0	0	0	1340910438	2012-06-28 14:07:18	0	1340910438	2012-06-28 14:07:18	180	2.89	-99.99	-99.99	28.79	100000	100000							-10	-10	-10
6677609		5073	119280a	2012-06-28 11:33:20	B	8	25.138	N	55.186	E	25.138	N	55.186	E	2	0	-124	178	3	401 677518.0	0	00 01 00 00 00 00 00 00 00 00 00 00 00 00 00	0	0	0	0	0	1340915600	2012-06-28 15:33:20	0	1340915600	2012-06-28 15:33:20	180	2.36	-99.99	-99.99	28.82	100000	100000							-10	-10	-10
6677610		5073	119280a	2012-06-28 12:10:25	A	8	25.137	N	55.185	E	25.137	N	55.185	E	3	0	-128	178	3	401 677516.7	0	27 139 00 00 00 00 00 00 00 00 00 132 27 00 187	0	0	0	0	0	1340917825	2012-06-28 16:10:25	0	1340917825	2012-06-28 16:10:25	180	2.81	-99.99	-99.99	28.83	100000	100000							-10	-10	-10
6677611		5073	119280a	2012-06-28 15:42:12	Z	1	31.651	N	48.452	E	31.651	N	48.452	E	1	0	-128	0	0	401 642950.1	0	00 00 00 00 00 00 00 00 00 00 00 00 00 00 00 00 00 00 00 00 00 00 00 00 00 00 00 00 00 00 00	0	0	0	0	0	1340930532	2012-06-28 19:42:12	0	1340930532	2012-06-28 19:42:12	180	24.66	-99.99	-99.99	-99.99	100000	100000							-10	-10	-10
6685027		5073	119280a	2012-06-29 03:14:17	B	0	25.078	N	55.209	E	25.078	N	55.209	E	1	0	-133	0	3	401 677523.2	0	27 139 00 00 00 00 00 00 00 00 00 132 27 00 187	0	0	0	0	0	1340972057	2012-06-29 07:14:17	0	1340972057	2012-06-29 07:14:17	181	14.04	-99.99	-99.99	-99.99	100000	100000							-10	-10	-10
6685028		5073	119280a	2012-06-29 04:18:48	B	0	25.115	N	55.113	E	25.115	N	55.113	E	2	0	-126	89	3	401 677537.0	0	00 04 00 00 00 00 00 00 00 00 00 00 00 00 00	0	0	0	0	0	1340975928	2012-06-29 08:18:48	0	1340975928	2012-06-29 08:18:48	181	-8.84	-99.99	-99.99	-99.99	100000	100000							-10	-10	-10
6685029		5073	119280a	2012-06-29 06:21:46	B	8	25.12	N	55.105	E	25.12	N	55.105	E	1	1	-116	0	3	401 677520.3	0	00 05 00 00 00 00 00 00 00 00 00 00 00 00 00	0	0	0	0	0	1340983306	2012-06-29 10:21:46	0	1340983306	2012-06-29 10:21:46	181	-8.14	-99.99	-99.99	-99.99	100000	100000							-10	-10	-10
6685030		5073	119280a	2012-06-29 08:11:53	B	8	25.127	N	55.109	E	25.127	N	55.109	E	1	0	-130	0	3	401 677528.8	0	27 160 00 00 00 00 00 245 26 00 00 00 00 00 54	0	0	0	0	0	1340989913	2012-06-29 12:11:53	0	1340989913	2012-06-29 12:11:53	181	-8.29	32.17	31.6	30.53	100000	100000							-10	-10	-10
6685031		5073	119280a	2012-06-29 09:38:23	B	8	25.13	N	55.111	E	25.13	N	55.111	E	1	0	-130	0	3	401 677532.3	0	27 139 00 00 00 00 00 00 00 00 00 132 27 00 187	0	0	0	0	0	1340995103	2012-06-29 13:38:23	0	1340995103	2012-06-29 13:38:23	181	-8.27	32.17	31.59	30.53	100000	100000							-10	-10	-10
6685032		5073	119280a	2012-06-29 11:23:12	B	8	25.14	N	55.166	E	25.14	N	55.166	E	2	0	-129	45	3	401 677542.2	0	00 09 00 00 00 133 227 143 248 45 177 14 67 78 201	0	0	0	0	0	1341001392	2012-06-29 15:23:12	0	1341001392	2012-06-29 15:23:12	181	-10.65	-99.99	-99.99	29.41	100000	100000							-10	-10	-10
6685033		5073	119280a	2012-06-29 11:49:01	B	0	25.151	N	55.18	E	25.151	N	55.18	E	1	0	-128	0	3	401 677524.9	0	00 11 00 00 00 00 00 00 00 00 00 00 00 00 00	0	0	0	0	0	1341002941	2012-06-29 15:49:01	0	1341002941	2012-06-29 15:49:01	181	-12.88	-99.99	-99.99	29.22	100000	100000							-10	-10	-10
6685034		5073	119280a	2012-06-29 13:26:36	B	8	25.167	N	55.188	E	25.167	N	55.188	E	2	0	-125	46	3	401 677527.4	0	00 06 00 00 00 00 01 00 00 00 00 00 00 00 00	0	0	0	0	0	1341008796	2012-06-29 17:26:36	0	1341008796	2012-06-29 17:26:36	181	-14.03	-99.99	-99.99	29.36	100000	100000							-10	-10	-10
6685035		5073	119280a	2012-06-29 14:24:18	B	8	25.171	N	55.198	E	25.171	N	55.198	E	1	0	-132	0	3	401 677522.1	0	00 11 00 00 00 00 00 00 00 00 00 00 00 00 00	0	0	0	0	0	1341012258	2012-06-29 18:24:18	0	1341012258	2012-06-29 18:24:18	181	-2.41	-99.99	-99.99	29.27	100000	100000							-10	-10	-10
6690278		5073	119280a	2012-06-30 04:03:37	B	0	25.234	N	55.332	E	25.234	N	55.332	E	1	0	-129	0	3	401 677527.0	0	27 160 00 00 00 00 00 245 26 00 00 00 00 00 54	0	0	0	0	0	1341061417	2012-06-30 08:03:37	0	1341061417	2012-06-30 08:03:37	182	5.23	-99.99	-99.99	-99.99	100000	100000							-10	-10	-10
6690279		5073	119280a	2012-06-30 04:18:28	B	0	25.181	N	55.197	E	25.181	N	55.197	E	1	0	-128	0	3	401 677519.1	0	27 166 00 00 00 00 00 234 38 18 111 172 00 00 34	0	0	0	0	0	1341062308	2012-06-30 08:18:28	0	1341062308	2012-06-30 08:18:28	182	-5.07	-99.99	-99.99	29.52	100000	100000							-10	-10	-10
6690280		5073	119280a	2012-06-30 07:40:58	B	8	25.18	N	55.184	E	25.18	N	55.184	E	2	0	-128	44	3	401 677521.1	0	27 178 00 00 00 00 00 00 00 00 30 240 05 64 45	0	0	0	0	0	1341074458	2012-06-30 11:40:58	0	1341074458	2012-06-30 11:40:58	182	-13.18	-99.99	-99.99	29.68	100000	100000							-10	-10	-10
6690281		5073	119280a	2012-06-30 08:07:16	B	0	25.192	N	55.172	E	25.192	N	55.172	E	1	0	-129	0	3	401 677528.2	0	27 198 00 00 00 00 00 00 00 00 239 122 00 00 182	0	0	0	0	0	1341076036	2012-06-30 12:07:16	0	1341076036	2012-06-30 12:07:16	182	-10.33	-99.99	-99.99	30.02	100000	100000							-10	-10	-10
6690282		5073	119280a	2012-06-30 09:33:00	B	8	25.198	N	55.172	E	25.198	N	55.172	E	2	0	-126	44	3	401 677527.3	0	27 140 00 00 00 00 00 00 00 00 00 238 71 00 36	0	0	0	0	0	1341081180	2012-06-30 13:33:00	0	1341081180	2012-06-30 13:33:00	182	-10.59	-99.99	-99.99	30.1	100000	100000							-10	-10	-10
6690283		5073	119280a	2012-06-30 14:04:28	B	8	25.208	N	55.173	E	25.208	N	55.173	E	1	0	-129	0	3	401 677527.4	0	27 198 00 00 00 00 00 00 00 00 239 122 00 00 182	0	0	0	0	0	1341097468	2012-06-30 18:04:28	0	1341097468	2012-06-30 18:04:28	182	-10.8	-99.99	-99.99	30.25	100000	100000							-10	-10	-10
6694507		5073	119280a	2012-07-01 02:30:22	B	0	25.212	N	55.167	E	25.212	N	55.167	E	1	0	-138	0	3	401 677539.0	0	27 140 00 00 00 00 00 00 00 01 00 238 71 00 36	0	0	0	0	0	1341142222	2012-07-01 06:30:22	0	1341142222	2012-07-01 06:30:22	183	-10.99	31.32	30.99	32.53	100000	100000							-10	-10	-10
6694508		5073	119280a	2012-07-01 03:54:53	B	8	25.209	N	55.162	E	25.209	N	55.162	E	2	0	-126	45	3	401 677537.4	0	27 204 00 01 02 00 19 156 29 48 208 216 66 119 44	0	0	0	0	0	1341147293	2012-07-01 07:54:53	0	1341147293	2012-07-01 07:54:53	183	-11.15	31.32	31.04	32.52	100000	100000							-10	-10	-10
6694509		5073	119280a	2012-07-01 05:39:58	B	8	25.207	N	55.144	E	25.207	N	55.144	E	1	0	-134	0	3	401 677526.8	0	27 172 00 00 00 00 00 00 00 00 00 240 00 00 73	0	0	0	0	0	1341153598	2012-07-01 09:39:58	0	1341153598	2012-07-01 09:39:58	183	-11.78	-99.99	-99.99	32.49	100000	100000							-10	-10	-10
6694510		5073	119280a	2012-07-01 05:43:24	A	8	25.21	N	55.134	E	25.21	N	55.134	E	3	0	-120	253	3	401 677524.5	0	27 178 00 00 00 00 00 00 00 00 30 240 00 00 37	0	0	0	0	0	1341153804	2012-07-01 09:43:24	0	1341153804	2012-07-01 09:43:24	183	-12.56	31.3	31.42	32.48	100000	100000							-10	-10	-10
6694511		5073	119280a	2012-07-01 09:36:16	B	8	25.204	N	55.12	E	25.204	N	55.12	E	1	0	-126	0	3	401 677515.0	0	27 192 00 00 00 02 04 47 100 67 246 04 163 26 59	0	0	0	0	0	1341167776	2012-07-01 13:36:16	0	1341167776	2012-07-01 13:36:16	183	-13.04	31.29	31.52	32.48	100000	100000							-10	-10	-10
6694512		5073	119280a	2012-07-01 12:36:44	B	8	25.177	N	55.109	E	25.177	N	55.109	E	2	0	-124	44	3	401 677521.1	0	27 192 00 00 00 00 00 00 00 00 236 04 00 00 53	0	0	0	0	0	1341178604	2012-07-01 16:36:44	0	1341178604	2012-07-01 16:36:44	183	-11.08	31.33	31.52	32.59	100000	100000							-10	-10	-10
6699911		5073	119280a	2012-07-02 03:42:51	B	0	25.182	N	55.112	E	25.182	N	55.112	E	1	0	-129	0	3	401 677520.0	0	28 32 00 162 189 62 242 33 173 55 108 79 34 00 53	0	0	0	0	0	1341232971	2012-07-02 07:42:51	0	1341232971	2012-07-02 07:42:51	184	-11.2	33	31.81	32.57	100000	100000							-10	-10	-10
6699913		5073	119280a	2012-07-02 05:19:44	B	0	25.18	N	55.081	E	25.18	N	55.081	E	1	0	-125	0	3	401 677507.0	0	25 171 153 07 131 110 162 226 129 194 103 162 166 59 44	0	0	0	0	0	1341238784	2012-07-02 09:19:44	0	1341238784	2012-07-02 09:19:44	184	-12.94	32.95	31.68	32.54	100000	100000							-10	-10	-10
6699914		5073	119280a	2012-07-02 09:23:18	B	8	25.182	N	55.068	E	25.182	N	55.068	E	1	0	-122	0	3	401 677509.4	0	28 50 00 00 00 00 00 00 00 00 17 253 00 00 164	0	0	0	0	0	1341253398	2012-07-02 13:23:18	0	1341253398	2012-07-02 13:23:18	184	-13.84	32.93	31.61	32.52	100000	100000							-10	-10	-10
6699915		5073	119280a	2012-07-02 14:53:46	B	8	25.193	N	55.124	E	25.193	N	55.124	E	1	0	-124	0	3	401 677537.0	0	28 70 00 00 00 00 00 00 00 00 32 239 24 140 14	0	0	0	0	0	1341273226	2012-07-02 18:53:46	0	1341273226	2012-07-02 18:53:46	184	-11.9	33.01	31.83	32.53	100000	100000							-10	-10	-10
6705048		5073	119280a	2012-07-03 04:53:27	B	0	25.183	N	55.112	E	25.183	N	55.112	E	2	0	-123	45	3	401 677530.2	0	27 204 00 00 00 00 00 00 00 00 86 222 00 00 229	0	0	0	0	0	1341323607	2012-07-03 08:53:27	0	1341323607	2012-07-03 08:53:27	185	-11.26	31.59	31.96	32.56	100000	100000							-10	-10	-10
6705049		5073	119280a	2012-07-03 05:14:56	B	0	25.178	N	55.125	E	25.178	N	55.125	E	2	0	-128	74	3	401 677528.7	0	28 32 00 00 00 00 00 04 67 104 225 112 27 188 06	0	0	0	0	0	1341324896	2012-07-03 09:14:56	0	1341324896	2012-07-03 09:14:56	185	-10.68	31.52	32.07	32.6	100000	100000							-10	-10	-10
6705050		5073	119280a	2012-07-03 09:16:27	B	8	25.182	N	55.114	E	25.182	N	55.114	E	1	0	-127	0	3	401 677529.1	0	28 82 00 00 00 00 00 224 80 00 160 240 00 00 162	0	0	0	0	0	1341339387	2012-07-03 13:16:27	0	1341339387	2012-07-03 13:16:27	185	-11.08	31.57	31.97	32.57	100000	100000							-10	-10	-10
6705051		5073	119280a	2012-07-03 10:55:06	B	8	25.174	N	55.106	E	25.174	N	55.106	E	1	0	-130	0	3	401 677522.8	0	28 44 00 00 00 00 00 00 00 64 32 237 01 32 170	0	0	0	0	0	1341345306	2012-07-03 14:55:06	0	1341345306	2012-07-03 14:55:06	185	-11.08	31.53	31.96	32.59	100000	100000							-10	-10	-10
6705052		5073	119280a	2012-07-03 11:49:36	B	8	25.174	N	55.098	E	25.174	N	55.098	E	1	0	-129	0	3	401 677526.0	0	28 76 00 00 00 00 00 00 00 00 00 240 00 00 168	0	0	0	0	0	1341348576	2012-07-03 15:49:36	0	1341348576	2012-07-03 15:49:36	185	-11.56	31.55	31.91	32.59	100000	100000							-10	-10	-10
6709919		5073	119280a	2012-07-04 02:52:49	B	0	25.215	N	55.086	E	25.215	N	55.086	E	2	0	-127	44	3	401 677537.3	0	28 44 00 00 00 00 00 00 00 00 33 237 00 00 170	0	0	0	0	0	1341402769	2012-07-04 06:52:49	0	1341402769	2012-07-04 06:52:49	186	-14.88	32.91	31.64	32.45	100000	100000							-10	-10	-10
6709920		5073	119280a	2012-07-04 06:18:55	B	8	25.227	N	55.1	E	25.227	N	55.1	E	2	1	-115	59	3	401 677528.4	0	28 102 00 00 00 00 00 00 00 00 22 248 00 00 113	0	0	0	0	0	1341415135	2012-07-04 10:18:55	0	1341415135	2012-07-04 10:18:55	186	-15.62	32.98	31.73	32.46	100000	100000							-10	-10	-10
6709921		5073	119280a	2012-07-04 09:00:30	B	8	25.21	N	55.143	E	25.21	N	55.143	E	2	0	-125	45	3	401 677525.6	0	28 108 00 00 00 00 00 00 00 00 00 240 00 00 136	0	0	0	0	0	1341424830	2012-07-04 13:00:30	0	1341424830	2012-07-04 13:00:30	186	-12.02	33.6	31.86	32.49	100000	100000							-10	-10	-10
6709922		5073	119280a	2012-07-04 13:01:48	B	8	25.206	N	55.151	E	25.206	N	55.151	E	1	0	-124	0	3	401 677526.9	0	28 64 00 00 00 00 00 00 00 00 64 245 00 00 111	0	0	0	0	0	1341439308	2012-07-04 17:01:48	0	1341439308	2012-07-04 17:01:48	186	-11.34	-99.99	31.82	32.49	100000	100000							-10	-10	-10
6714644		5073	119280a	2012-07-05 04:47:12	B	0	25.206	N	55.198	E	25.206	N	55.198	E	1	0	-124	0	3	401 677522.8	0	28 146 00 00 00 00 00 00 00 00 00 240 00 00 98	0	0	0	0	0	1341496032	2012-07-05 08:47:12	0	1341496032	2012-07-05 08:47:12	187	-3.85	-99.99	31.61	32.53	100000	100000							-10	-10	-10
6714645		5073	119280a	2012-07-05 05:58:34	B	8	25.218	N	55.183	E	25.218	N	55.183	E	2	0	-120	44	3	401 677530.3	0	28 96 00 00 00 00 00 00 00 00 130 230 00 00 28	0	0	0	0	0	1341500314	2012-07-05 09:58:34	0	1341500314	2012-07-05 09:58:34	187	-11.08	32.88	31.72	32.54	100000	100000							-10	-10	-10
6714646		5073	119280a	2012-07-05 07:37:35	B	8	25.229	N	55.169	E	25.229	N	55.169	E	1	0	-126	0	3	401 677524.2	0	28 160 00 02 00 00 00 00 00 00 00 240 00 00 84	0	0	0	0	0	1341506255	2012-07-05 11:37:35	0	1341506255	2012-07-05 11:37:35	187	-11.74	32.58	31.78	32.52	100000	100000							-10	-10	-10
6714647		5073	119280a	2012-07-05 08:53:19	B	8	25.238	N	55.149	E	25.238	N	55.149	E	1	0	-127	0	3	401 677529.7	0	28 102 00 00 00 00 00 00 00 00 22 248 00 00 112	0	0	0	0	0	1341510799	2012-07-05 12:53:19	0	1341510799	2012-07-05 12:53:19	187	-13.36	32.17	31.82	32.49	100000	100000							-10	-10	-10
6714648		5073	119280a	2012-07-05 12:00:06	B	8	25.24	N	55.109	E	25.24	N	55.109	E	1	0	-127	0	3	401 677508.4	0	28 128 00 08 66 00 16 70 234 107 240 00 147 119 09	0	0	0	0	0	1341522006	2012-07-05 16:00:06	0	1341522006	2012-07-05 16:00:06	187	-15.86	31.58	31.76	32.46	100000	100000							-10	-10	-10
6719111		5073	119280a	2012-07-06 04:30:28	B	0	25.195	N	55.136	E	25.195	N	55.136	E	1	0	-124	0	3	401 677523.8	0	28 114 00 00 00 00 00 00 00 00 00 240 00 00 130	0	0	0	0	0	1341581428	2012-07-06 08:30:28	0	1341581428	2012-07-06 08:30:28	188	-11.54	-99.99	31.92	32.49	100000	100000							-10	-10	-10
6719112		5073	119280a	2012-07-06 05:41:04	B	8	25.176	N	55.076	E	25.176	N	55.076	E	2	0	-129	45	3	401 677517.9	0	28 160 00 00 00 00 00 00 00 00 00 240 00 00 84	0	0	0	0	0	1341585664	2012-07-06 09:41:04	0	1341585664	2012-07-06 09:41:04	188	-13	31.78	31.75	32.55	100000	100000							-10	-10	-10
6719113		5073	119280a	2012-07-06 08:43:50	B	8	25.164	N	55.057	E	25.164	N	55.057	E	2	0	-128	45	3	401 677510.4	0	14 16 24 93 127 17 89 175 37 111 236 223 103 172 217	0	0	0	0	0	1341596630	2012-07-06 12:43:50	0	1341596630	2012-07-06 12:43:50	188	-13.42	31.89	31.7	32.57	100000	100000							-10	-10	-10
6719114		5073	119280a	2012-07-06 10:06:25	B	8	25.164	N	55.051	E	25.164	N	55.051	E	1	0	-128	0	3	401 677519.0	0	28 140 00 00 00 00 00 00 00 00 00 240 00 00 104	0	0	0	0	0	1341601585	2012-07-06 14:06:25	0	1341601585	2012-07-06 14:06:25	188	-13.78	31.9	31.67	32.56	100000	100000							-10	-10	-10
6719115		5073	119280a	2012-07-06 11:45:34	B	8	25.199	N	55.133	E	25.199	N	55.133	E	2	0	-128	45	3	401 677523.7	0	28 198 00 00 00 00 00 00 00 00 00 240 00 00 46	0	0	0	0	0	1341607534	2012-07-06 15:45:34	0	1341607534	2012-07-06 15:45:34	188	-11.96	-99.99	31.93	32.49	100000	100000							-10	-10	-10
6724319		5073	119280a	2012-07-07 03:23:26	B	0	25.238	N	55.211	E	25.238	N	55.211	E	2	0	-128	44	3	401 677503.6	0	28 140 00 00 00 00 00 00 00 64 00 229 82 232 41	0	0	0	0	0	1341663806	2012-07-07 07:23:26	0	1341663806	2012-07-07 07:23:26	189	-10.19	-99.99	-99.99	-99.99	100000	100000							-10	-10	-10
6724320		5073	119280a	2012-07-07 05:02:16	B	0	25.206	N	55.248	E	25.206	N	55.248	E	1	0	-126	0	3	401 677545.0	0	28 204 00 00 00 00 00 00 00 00 00 240 00 00 40	0	0	0	0	0	1341669736	2012-07-07 09:02:16	0	1341669736	2012-07-07 09:02:16	189	6.6	-99.99	-99.99	-99.99	100000	100000							-10	-10	-10
6724321		5073	119280a	2012-07-07 06:51:01	B	8	25.213	N	55.209	E	25.213	N	55.209	E	2	1	-117	44	3	401 677541.1	0	28 166 00 00 32 00 64 00 48 40 01 246 22 117 60	0	0	0	0	0	1341676261	2012-07-07 10:51:01	0	1341676261	2012-07-07 10:51:01	189	-12.74	-99.99	-99.99	-99.99	100000	100000							-10	-10	-10
6724322		5073	119280a	2012-07-07 10:10:03	A	8	25.229	N	55.145	E	25.229	N	55.145	E	3	0	-122	89	3	401 677535.9	0	28 178 00 00 00 00 00 00 00 00 00 240 00 00 66	0	0	0	0	0	1341688203	2012-07-07 14:10:03	0	1341688203	2012-07-07 14:10:03	189	-13.04	31.02	31.83	32.49	100000	100000							-10	-10	-10
6724323		5073	119280a	2012-07-07 11:31:01	B	8	25.233	N	55.142	E	25.233	N	55.142	E	1	0	-130	0	3	401 677531.0	0	28 140 00 00 00 00 00 00 00 00 00 240 00 00 104	0	0	0	0	0	1341693061	2012-07-07 15:31:01	0	1341693061	2012-07-07 15:31:01	189	-13.46	30.99	31.84	32.48	100000	100000							-10	-10	-10
6724324		5073	119280a	2012-07-07 14:36:01	A	8	25.211	N	55.114	E	25.211	N	55.114	E	3	0	-125	88	3	401 677523.3	0	28 204 00 00 00 00 00 00 00 00 00 240 00 00 40	0	0	0	0	0	1341704161	2012-07-07 18:36:01	0	1341704161	2012-07-07 18:36:01	189	-13.77	31.13	31.84	32.46	100000	100000							-10	-10	-10
6728750		5073	119280a	2012-07-08 03:02:40	B	0	25.212	N	55.085	E	25.212	N	55.085	E	2	0	-128	53	3	401 677517.9	0	28 242 00 00 00 04 04 16 34 00 00 240 00 00 02	0	0	0	0	0	1341748960	2012-07-08 07:02:40	0	1341748960	2012-07-08 07:02:40	190	-14.69	32	31.63	32.44	100000	100000							-10	-10	-10
6728751		5073	119280a	2012-07-08 04:15:05	B	8	25.216	N	55.091	E	25.216	N	55.091	E	2	0	-129	45	3	401 677520.3	0	28 204 00 00 00 00 00 00 00 00 00 240 00 00 40	0	0	0	0	0	1341753305	2012-07-08 08:15:05	0	1341753305	2012-07-08 08:15:05	190	-14.94	32.02	31.67	32.45	100000	100000							-10	-10	-10
6728752		5073	119280a	2012-07-08 04:45:13	B	8	25.21	N	55.093	E	25.21	N	55.093	E	2	0	-128	44	3	401 677522.3	0	06 120 216 64 80 111 03	0	0	0	0	0	1341755113	2012-07-08 08:45:13	0	1341755113	2012-07-08 08:45:13	190	-14.37	32.04	31.69	32.45	100000	100000							-10	-10	-10
6728753		5073	119280a	2012-07-08 06:34:53	B	8	25.241	N	55.108	E	25.241	N	55.108	E	2	0	-121	44	3	401 677527.2	0	28 242 64 00 00 00 16 64 89 44 46 233 235 182 209	0	0	0	0	0	1341761693	2012-07-08 10:34:53	0	1341761693	2012-07-08 10:34:53	190	-15.98	32	31.75	32.46	100000	100000							-10	-10	-10
6728754		5073	119280a	2012-07-08 09:54:04	B	8	25.251	N	55.111	E	25.251	N	55.111	E	1	0	-132	0	3	401 677524.3	0	28 236 00 00 00 00 00 00 00 00 00 240 00 00 08	0	0	0	0	0	1341773644	2012-07-08 13:54:04	0	1341773644	2012-07-08 13:54:04	190	-16.4	31.97	31.75	32.46	100000	100000							-10	-10	-10
6728755		5073	119280a	2012-07-08 11:17:57	B	8	25.218	N	55.158	E	25.218	N	55.158	E	2	0	-134	44	3	401 677528.8	0	28 192 00 00 00 00 00 00 00 00 00 240 00 00 52	0	0	0	0	0	1341778677	2012-07-08 15:17:57	0	1341778677	2012-07-08 15:17:57	190	-11.6	31.99	31.8	32.51	100000	100000							-10	-10	-10
6728756		5073	119280a	2012-07-08 13:05:17	B	8	25.225	N	55.156	E	25.225	N	55.156	E	1	0	-121	0	3	401 677531.5	0	29 00 00 00 00 00 00 00 00 00 00 240 08 10 155	0	0	0	0	0	1341785117	2012-07-08 17:05:17	0	1341785117	2012-07-08 17:05:17	190	-12.14	31.99	31.81	32.5	100000	100000							-10	-10	-10
6733586		5073	119280a	2012-07-09 02:38:04	B	0	25.204	N	55.288	E	25.204	N	55.288	E	1	0	-128	0	3	401 677537.9	0	28 224 00 00 00 00 00 00 00 00 00 240 00 00 20	0	0	0	0	0	1341833884	2012-07-09 06:38:04	0	1341833884	2012-07-09 06:38:04	191	9.92	-99.99	-99.99	-99.99	100000	100000							-10	-10	-10
6733587		5073	119280a	2012-07-09 04:32:08	B	8	25.218	N	55.192	E	25.218	N	55.192	E	1	0	-126	0	3	401 677520.5	0	28 198 00 00 02 08 183 30 212 69 00 49 239 243 09	0	0	0	0	0	1341840728	2012-07-09 08:32:08	0	1341840728	2012-07-09 08:32:08	191	-10.52	31.43	31.69	32.56	100000	100000							-10	-10	-10
6733588		5073	119280a	2012-07-09 05:42:15	B	8	25.227	N	55.148	E	25.227	N	55.148	E	2	0	-128	44	3	401 677518.2	0	28 236 00 00 00 00 00 00 00 00 00 240 00 00 08	0	0	0	0	0	1341844935	2012-07-09 09:42:15	0	1341844935	2012-07-09 09:42:15	191	-12.74	31.09	31.83	32.49	100000	100000							-10	-10	-10
6733589		5073	119280a	2012-07-09 06:08:59	B	0	25.233	N	55.179	E	25.233	N	55.179	E	2	0	-120	44	3	401 677526.0	0	29 02 00 00 00 00 00 00 00 00 00 244 00 00 243	0	0	0	0	0	1341846539	2012-07-09 10:08:59	0	1341846539	2012-07-09 10:08:59	191	-11.98	31.3	31.78	32.53	100000	100000							-10	-10	-10
6733590		5073	119280a	2012-07-09 09:46:29	A	8	25.234	N	55.137	E	25.234	N	55.137	E	3	0	-123	88	3	401 677524.9	0	28 210 00 00 00 00 00 00 00 00 00 240 00 00 34	0	0	0	0	0	1341859589	2012-07-09 13:46:29	0	1341859589	2012-07-09 13:46:29	191	-13.85	31.01	31.84	32.48	100000	100000							-10	-10	-10
6733591		5073	119280a	2012-07-09 11:14:35	B	8	25.242	N	55.114	E	25.242	N	55.114	E	2	0	-123	44	3	401 677521.4	0	29 06 00 00 00 00 00 00 00 00 00 240 00 00 237	0	0	0	0	0	1341864875	2012-07-09 15:14:35	0	1341864875	2012-07-09 15:14:35	191	-15.68	30.87	31.78	32.46	100000	100000							-10	-10	-10
6733592		5073	119280a	2012-07-09 12:43:26	B	8	25.238	N	55.097	E	25.238	N	55.097	E	2	0	-126	44	3	401 677519.0	0	28 236 00 00 00 00 32 08 00 00 00 240 00 00 08	0	0	0	0	0	1341870206	2012-07-09 16:43:26	0	1341870206	2012-07-09 16:43:26	191	-16.33	30.76	31.7	32.46	100000	100000							-10	-10	-10
6733593		5073	119280a	2012-07-09 13:52:12	B	8	25.233	N	55.081	E	25.233	N	55.081	E	2	0	-131	44	3	401 677515.5	0	29 50 22 17 04 128 00 00 00 00 00 240 00 00 205	0	0	0	0	0	1341874332	2012-07-09 17:52:12	0	1341874332	2012-07-09 17:52:12	191	-15.97	30.65	31.61	32.45	100000	100000							-10	-10	-10
6733594		5073	119280a	2012-07-09 14:18:43	B	0	25.232	N	55.077	E	25.232	N	55.077	E	1	0	-138	0	3	401 677517.7	0	06 114 215 61 82 102 255	0	0	0	0	0	1341875923	2012-07-09 18:18:43	0	1341875923	2012-07-09 18:18:43	191	-15.83	30.62	31.59	32.45	100000	100000							-10	-10	-10
6738832		5073	119280a	2012-07-10 02:14:07	B	8	25.238	N	55.139	E	25.238	N	55.139	E	2	0	-130	45	3	401 677516.2	0	29 06 00 00 00 00 00 00 00 00 00 240 00 00 237	0	0	0	0	0	1341918847	2012-07-10 06:14:07	0	1341918847	2012-07-10 06:14:07	192	-14.12	32.49	32.51	32.48	100000	100000							-10	-10	-10
6738833		5073	119280a	2012-07-10 05:25:25	B	8	25.249	N	55.111	E	25.249	N	55.111	E	1	0	-120	0	3	401 677513.2	0	29 44 00 00 00 00 00 00 00 00 00 240 00 00 199	0	0	0	0	0	1341930325	2012-07-10 09:25:25	0	1341930325	2012-07-10 09:25:25	192	-16.28	32.39	32.43	32.46	100000	100000							-10	-10	-10
6738834		5073	119280a	2012-07-10 05:50:42	B	0	25.255	N	55.126	E	25.255	N	55.126	E	2	2	-117	44	3	401 677526.1	0	06 116 216 59 83 106 253	0	0	0	0	0	1341931842	2012-07-10 09:50:42	0	1341931842	2012-07-10 09:50:42	192	-16.3	32.42	32.46	32.46	100000	100000							-10	-10	-10
6738835		5073	119280a	2012-07-10 08:01:39	B	8	25.255	N	55.112	E	25.255	N	55.112	E	1	0	-133	0	3	401 677521.5	0	06 115 216 61 83 103 04	0	0	0	0	0	1341939699	2012-07-10 12:01:39	0	1341939699	2012-07-10 12:01:39	192	-16.58	32.38	32.42	32.46	100000	100000							-10	-10	-10
6738836		5073	119280a	2012-07-10 10:59:40	B	8	25.235	N	55.113	E	25.235	N	55.113	E	2	0	-123	89	3	401 677524.5	0	28 242 00 00 00 00 00 00 00 00 00 240 00 00 02	0	0	0	0	0	1341950380	2012-07-10 14:59:40	0	1341950380	2012-07-10 14:59:40	192	-15.32	32.43	32.45	32.46	100000	100000							-10	-10	-10
6742817		5073	119280a	2012-07-11 02:26:49	B	0	25.235	N	55.125	E	25.235	N	55.125	E	1	0	-132	0	3	401 677527.7	0	29 18 00 00 00 00 00 00 00 00 00 240 00 00 225	0	0	0	0	0	1342006009	2012-07-11 06:26:49	0	1342006009	2012-07-11 06:26:49	193	-14.65	31.19	32.35	32.46	100000	100000							-10	-10	-10
6742819		5073	119280a	2012-07-11 03:32:34	B	8	25.222	N	55.082	E	25.222	N	55.082	E	1	0	-128	0	3	401 677528.4	0	07 115 215 76 84 102 255	0	0	0	0	0	1342009954	2012-07-11 07:32:34	0	1342009954	2012-07-11 07:32:34	193	-15.16	31.3	32.31	32.45	100000	100000							-10	-10	-10
6742820		5073	119280a	2012-07-11 05:17:47	B	8	25.186	N	55.082	E	25.186	N	55.082	E	2	0	-122	54	3	401 677525.4	0	29 18 00 00 00 00 00 00 00 00 58 208 121 237 75	0	0	0	0	0	1342016267	2012-07-11 09:17:47	0	1342016267	2012-07-11 09:17:47	193	-13.25	31.44	32.41	32.52	100000	100000							-10	-10	-10
6742821		5073	119280a	2012-07-11 05:38:04	B	0	25.185	N	55.095	E	25.185	N	55.095	E	1	0	-131	0	3	401 677520.7	0	29 38 00 00 00 00 00 00 00 00 00 240 00 00 205	0	0	0	0	0	1342017484	2012-07-11 09:38:04	0	1342017484	2012-07-11 09:38:04	193	-12.4	31.48	32.43	32.54	100000	100000							-10	-10	-10
6742822		5073	119280a	2012-07-11 07:51:01	B	8	25.172	N	55.087	E	25.172	N	55.087	E	1	0	-136	0	3	401 677521.1	0	29 102 00 31 127 248 255 255 255 255 255 143 255 255 153	0	0	0	0	0	1342025461	2012-07-11 11:51:01	0	1342025461	2012-07-11 11:51:01	193	-12.1	31.61	32.48	32.58	100000	100000							-10	-10	-10
6742823		5073	119280a	2012-07-11 09:24:12	B	8	25.167	N	55.093	E	25.167	N	55.093	E	1	0	-127	0	3	401 677524.4	0	29 82 00 00 00 00 00 00 00 00 00 240 00 00 33	0	0	0	0	0	1342031052	2012-07-11 13:24:12	0	1342031052	2012-07-11 13:24:12	193	-11.44	31.72	32.51	32.61	100000	100000							-10	-10	-10
6742824		5073	119280a	2012-07-11 10:46:03	B	8	25.163	N	55.093	E	25.163	N	55.093	E	1	0	-134	0	3	401 677522.4	0	29 32 00 00 00 00 00 00 00 00 00 240 00 00 211	0	0	0	0	0	1342035963	2012-07-11 14:46:03	0	1342035963	2012-07-11 14:46:03	193	-11.33	31.77	32.53	32.62	100000	100000							-10	-10	-10
6742825		5073	119280a	2012-07-11 11:49:57	B	8	25.19	N	55.103	E	25.19	N	55.103	E	2	0	-125	44	3	401 677526.8	0	29 70 00 00 00 00 00 00 00 00 00 240 00 00 173	0	0	0	0	0	1342039797	2012-07-11 15:49:57	0	1342039797	2012-07-11 15:49:57	193	-12.29	31.41	32.42	32.53	100000	100000							-10	-10	-10
6750267		5073	119280a	2012-07-12 03:04:34	B	0	25.202	N	55.106	E	25.202	N	55.106	E	2	0	-124	44	3	401 677525.7	0	29 64 00 00 00 00 00 00 00 00 00 240 00 00 179	0	0	0	0	0	1342094674	2012-07-12 07:04:34	0	1342094674	2012-07-12 07:04:34	194	-13.2	-99.99	32.37	32.48	100000	100000							-10	-10	-10
6750268		5073	119280a	2012-07-12 03:23:46	B	0	25.201	N	55.11	E	25.201	N	55.11	E	1	0	-130	0	3	401 677523.1	0	29 70 00 00 00 00 00 00 00 00 00 240 00 00 173	0	0	0	0	0	1342095826	2012-07-12 07:23:46	0	1342095826	2012-07-12 07:23:46	194	-13.08	-99.99	32.38	32.49	100000	100000							-10	-10	-10
6750269		5073	119280a	2012-07-12 05:07:51	B	8	25.209	N	55.114	E	25.209	N	55.114	E	2	0	-120	44	3	401 677523.8	0	29 38 00 00 00 00 00 00 00 00 04 221 251 180 123	0	0	0	0	0	1342102071	2012-07-12 09:07:51	0	1342102071	2012-07-12 09:07:51	194	-13.63	-99.99	32.36	32.46	100000	100000							-10	-10	-10
6750270		5073	119280a	2012-07-12 05:08:13	B	0	25.208	N	55.112	E	25.208	N	55.112	E	2	0	-129	44	3	401 677525.9	0	29 38 00 00 00 00 00 00 00 00 00 152 130 137 55	0	0	0	0	0	1342102093	2012-07-12 09:08:13	0	1342102093	2012-07-12 09:08:13	194	-13.61	-99.99	32.36	32.46	100000	100000							-10	-10	-10
6750271		5073	119280a	2012-07-12 10:40:22	B	8	25.214	N	55.124	E	25.214	N	55.124	E	2	0	-125	44	3	401 677524.1	0	29 82 00 00 00 00 00 00 23 30 56 136 164 121 135	0	0	0	0	0	1342122022	2012-07-12 14:40:22	0	1342122022	2012-07-12 14:40:22	194	-13.4	-99.99	32.37	32.46	100000	100000							-10	-10	-10
6755872		5073	119280a	2012-07-13 04:45:27	B	0	25.232	N	55.135	E	25.232	N	55.135	E	1	0	-125	0	3	401 677524.4	0	29 114 00 00 00 00 00 00 00 00 00 240 00 00 129	0	0	0	0	0	1342187127	2012-07-13 08:45:27	0	1342187127	2012-07-13 08:45:27	195	-13.82	32.88	32.33	32.48	100000	100000							-10	-10	-10
6755873		5073	119280a	2012-07-13 06:34:02	B	8	25.223	N	55.135	E	25.223	N	55.135	E	2	0	-122	44	3	401 677524.3	0	29 76 00 00 00 00 00 00 00 00 00 240 00 00 167	0	0	0	0	0	1342193642	2012-07-13 10:34:02	0	1342193642	2012-07-13 10:34:02	195	-13.28	32.9	32.34	32.48	100000	100000							-10	-10	-10
6755874		5073	119280a	2012-07-13 10:27:59	A	8	25.227	N	55.122	E	25.227	N	55.122	E	3	0	-125	89	3	401 677522.9	0	29 108 00 00 00 00 00 00 00 00 00 240 00 00 135	0	0	0	0	0	1342207679	2012-07-13 14:27:59	0	1342207679	2012-07-13 14:27:59	195	-14.3	32.83	32.36	32.46	100000	100000							-10	-10	-10
6755875		5073	119280a	2012-07-13 12:41:53	A	8	25.217	N	55.123	E	25.217	N	55.123	E	3	0	-123	89	3	401 677525.6	0	29 108 00 00 00 00 00 00 00 00 00 240 00 00 135	0	0	0	0	0	1342215713	2012-07-13 16:41:53	0	1342215713	2012-07-13 16:41:53	195	-13.64	32.85	32.37	32.46	100000	100000							-10	-10	-10
6760649		5073	119280a	2012-07-14 04:06:30	B	0	25.198	N	55.123	E	25.198	N	55.123	E	1	0	-136	0	3	401 677524.4	0	29 192 00 00 00 00 00 00 00 00 00 240 00 00 51	0	0	0	0	0	1342271190	2012-07-14 08:06:30	0	1342271190	2012-07-14 08:06:30	196	-12.43	31.89	32.42	32.51	100000	100000							-10	-10	-10
6760650		5073	119280a	2012-07-14 04:32:04	B	0	25.206	N	55.124	E	25.206	N	55.124	E	2	0	-129	44	3	401 677524.1	0	29 108 00 00 00 00 00 00 00 00 00 240 00 00 135	0	0	0	0	0	1342272724	2012-07-14 08:32:04	0	1342272724	2012-07-14 08:32:04	196	-12.92	31.88	32.39	32.47	100000	100000							-10	-10	-10
6760651		5073	119280a	2012-07-14 04:32:26	B	0	25.207	N	55.125	E	25.207	N	55.125	E	1	0	-129	0	3	401 677525.0	0	29 115 00 00 00 00 00 00 00 00 00 240 00 00 129	0	0	0	0	0	1342272746	2012-07-14 08:32:26	0	1342272746	2012-07-14 08:32:26	196	-12.92	31.88	32.39	32.47	100000	100000							-10	-10	-10
6760652		5073	119280a	2012-07-14 06:12:19	B	8	25.216	N	55.134	E	25.216	N	55.134	E	2	0	-120	45	3	401 677525.8	0	29 172 00 00 00 00 00 00 00 00 00 240 00 00 71	0	0	0	0	0	1342278739	2012-07-14 10:12:19	0	1342278739	2012-07-14 10:12:19	196	-12.92	31.86	32.35	32.48	100000	100000							-10	-10	-10
6760653		5073	119280a	2012-07-14 08:51:36	B	8	25.217	N	55.137	E	25.217	N	55.137	E	1	0	-129	0	3	401 677523.5	0	29 178 00 00 00 00 65 102 00 198 224 100 111 216 242	0	0	0	0	0	1342288296	2012-07-14 12:51:36	0	1342288296	2012-07-14 12:51:36	196	-12.8	31.86	32.34	32.48	100000	100000							-10	-10	-10
6765322		5073	119280a	2012-07-15 03:34:58	B	0	25.208	N	55.123	E	25.208	N	55.123	E	2	0	-123	46	3	401 677521.7	0	29 166 00 00 00 00 00 00 00 00 00 240 00 00 77	0	0	0	0	0	1342355698	2012-07-15 07:34:58	0	1342355698	2012-07-15 07:34:58	197	-13.1	33.19	32.38	32.47	100000	100000							-10	-10	-10
6765323		5073	119280a	2012-07-15 04:22:38	B	8	25.211	N	55.119	E	25.211	N	55.119	E	2	0	-124	44	3	401 677523.6	0	29 198 00 00 00 00 00 00 00 00 00 240 00 00 45	0	0	0	0	0	1342358558	2012-07-15 08:22:38	0	1342358558	2012-07-15 08:22:38	197	-13.52	33.17	32.37	32.46	100000	100000							-10	-10	-10
6765324		5073	119280a	2012-07-15 05:46:35	B	8	25.214	N	55.145	E	25.214	N	55.145	E	1	1	-117	0	3	401 677520.4	0	08 115 216 67 84 106 253	0	0	0	0	0	1342363595	2012-07-15 09:46:35	0	1342363595	2012-07-15 09:46:35	197	-12.14	33.09	32.32	32.49	100000	100000							-10	-10	-10
6765325		5073	119280a	2012-07-15 11:49:00	B	8	25.218	N	55.152	E	25.218	N	55.152	E	1	0	-126	0	3	401 677521.4	0	29 172 00 00 00 00 00 00 16 02 00 240 00 00 71	0	0	0	0	0	1342385340	2012-07-15 15:49:00	0	1342385340	2012-07-15 15:49:00	197	-11.96	33.06	32.3	32.5	100000	100000							-10	-10	-10
6770405		5073	119280a	2012-07-16 04:55:34	B	0	25.206	N	55.128	E	25.206	N	55.128	E	2	0	-129	44	3	401 677519.4	0	29 198 00 00 00 00 00 00 00 00 00 240 00 00 45	0	0	0	0	0	1342446934	2012-07-16 08:55:34	0	1342446934	2012-07-16 08:55:34	198	-12.68	-99.99	-99.99	32.48	100000	100000							-10	-10	-10
6770406		5073	119280a	2012-07-16 05:59:48	B	8	25.205	N	55.135	E	25.205	N	55.135	E	2	0	-129	44	3	401 677520.1	0	29 242 00 00 00 00 00 00 00 00 00 240 00 00 01	0	0	0	0	0	1342450788	2012-07-16 09:59:48	0	1342450788	2012-07-16 09:59:48	198	-12.2	-99.99	-99.99	32.48	100000	100000							-10	-10	-10
6770407		5073	119280a	2012-07-16 07:11:09	B	8	25.197	N	55.113	E	25.197	N	55.113	E	2	0	-125	44	3	401 677520.4	0	29 192 00 00 00 00 00 00 00 00 00 240 00 00 51	0	0	0	0	0	1342455069	2012-07-16 11:11:09	0	1342455069	2012-07-16 11:11:09	198	-12.68	31.87	32.4	32.51	100000	100000							-10	-10	-10
6770408		5073	119280a	2012-07-16 09:56:35	B	8	25.2	N	55.113	E	25.2	N	55.113	E	2	0	-125	44	3	401 677530.0	0	29 198 00 00 00 00 00 00 00 00 00 240 00 00 45	0	0	0	0	0	1342464995	2012-07-16 13:56:35	0	1342464995	2012-07-16 13:56:35	198	-13	31.87	32.39	32.49	100000	100000							-10	-10	-10
6770409		5073	119280a	2012-07-16 10:16:11	B	0	25.201	N	55.113	E	25.201	N	55.113	E	1	0	-127	0	3	401 677530.6	0	29 210 00 00 00 00 00 00 00 00 00 240 00 00 33	0	0	0	0	0	1342466171	2012-07-16 14:16:11	0	1342466171	2012-07-16 14:16:11	198	-13.07	31.87	32.39	32.49	100000	100000							-10	-10	-10
6775363		5073	119280a	2012-07-17 04:32:47	B	0	25.216	N	55.105	E	25.216	N	55.105	E	2	0	-125	46	3	401 677523.4	0	29 204 00 00 00 00 00 00 00 00 00 240 00 00 39	0	0	0	0	0	1342531967	2012-07-17 08:32:47	0	1342531967	2012-07-17 08:32:47	199	-14.63	32.73	32.34	32.46	100000	100000							-10	-10	-10
6775364		5073	119280a	2012-07-17 08:27:14	B	8	25.213	N	55.115	E	25.213	N	55.115	E	2	0	-129	45	3	401 677515.2	0	30 06 00 00 00 00 00 00 00 00 00 240 00 00 236	0	0	0	0	0	1342546034	2012-07-17 12:27:14	0	1342546034	2012-07-17 12:27:14	199	-13.86	32.73	32.36	32.46	100000	100000							-10	-10	-10
6775365		5073	119280a	2012-07-17 11:20:17	B	8	25.212	N	55.123	E	25.212	N	55.123	E	1	0	-138	0	3	401 677522.8	0	30 38 00 00 00 00 00 00 00 00 00 240 00 00 204	0	0	0	0	0	1342556417	2012-07-17 15:20:17	0	1342556417	2012-07-17 15:20:17	199	-13.34	32.73	32.37	32.46	100000	100000							-10	-10	-10
6775366		5073	119280a	2012-07-17 12:46:55	B	8	25.211	N	55.124	E	25.211	N	55.124	E	2	0	-121	44	3	401 677521.8	0	30 00 00 00 00 00 00 00 00 00 00 240 00 00 242	0	0	0	0	0	1342561615	2012-07-17 16:46:55	0	1342561615	2012-07-17 16:46:55	199	-13.22	32.73	32.38	32.46	100000	100000							-10	-10	-10
6775367		5073	119280a	2012-07-17 13:57:11	B	8	25.21	N	55.121	E	25.21	N	55.121	E	1	0	-131	0	3	401 677519.6	0	30 38 00 00 00 00 00 00 00 00 00 240 00 00 204	0	0	0	0	0	1342565831	2012-07-17 17:57:11	0	1342565831	2012-07-17 17:57:11	199	-13.34	32.73	32.37	32.46	100000	100000							-10	-10	-10
6781522		5073	119280a	2012-07-18 04:42:24	B	0	25.205	N	55.122	E	25.205	N	55.122	E	1	0	-127	0	3	401 677518.4	0	30 00 00 00 00 00 00 00 00 00 00 240 00 00 242	0	0	0	0	0	1342618944	2012-07-18 08:42:24	0	1342618944	2012-07-18 08:42:24	200	-12.98	32.92	33.19	32.48	100000	100000							-10	-10	-10
6786541		5073	119280a	2012-07-19 03:34:47	B	0	25.192	N	55.095	E	25.192	N	55.095	E	2	0	-129	44	3	401 677514.1	0	62 44 00 12 00 00 00 00 00 00 09 143 254 255 185	0	0	0	0	0	1342701287	2012-07-19 07:34:47	0	1342701287	2012-07-19 07:34:47	201	-12.82	32.01	33.07	32.51	100000	100000							-10	-10	-10
6786542		5073	119280a	2012-07-19 03:35:09	B	0	25.198	N	55.083	E	25.198	N	55.083	E	1	0	-130	0	3	401 677520.9	0	30 50 00 00 00 00 00 00 00 00 00 240 00 00 192	0	0	0	0	0	1342701309	2012-07-19 07:35:09	0	1342701309	2012-07-19 07:35:09	201	-13.92	32	33.05	32.48	100000	100000							-10	-10	-10
6786543		5073	119280a	2012-07-19 09:39:39	B	8	25.155	N	55.137	E	25.155	N	55.137	E	2	0	-129	44	3	401 677520.0	0	30 70 00 00 00 00 00 00 00 00 00 240 00 00 172	0	0	0	0	0	1342723179	2012-07-19 13:39:39	0	1342723179	2012-07-19 13:39:39	201	-9.47	-99.99	-99.99	32.51	100000	100000							-10	-10	-10
6786544		5073	119280a	2012-07-19 11:59:00	B	8	25.187	N	55.116	E	25.187	N	55.116	E	2	0	-122	45	3	401 677533.8	0	30 44 00 00 00 00 00 00 00 00 00 240 00 00 198	0	0	0	0	0	1342731540	2012-07-19 15:59:00	0	1342731540	2012-07-19 15:59:00	201	-11.47	32.03	33.09	32.55	100000	100000							-10	-10	-10
6786545		5073	119280a	2012-07-19 13:37:37	B	8	25.207	N	55.165	E	25.207	N	55.165	E	2	0	-125	44	3	401 677531.9	0	09 124 216 61 84 110 254	0	0	0	0	0	1342737457	2012-07-19 17:37:37	0	1342737457	2012-07-19 17:37:37	201	-11.04	-99.99	-99.99	32.51	100000	100000							-10	-10	-10
6793843		5073	119280a	2012-07-20 03:25:52	B	0	25.255	N	55.251	E	25.255	N	55.251	E	1	0	-132	0	3	401 677540.2	0	30 102 00 00 00 00 00 00 00 00 00 240 02 204 77	0	0	0	0	0	1342787152	2012-07-20 07:25:52	0	1342787152	2012-07-20 07:25:52	202	-7.04	-99.99	-99.99	-99.99	100000	100000							-10	-10	-10
6793844		5073	119280a	2012-07-20 05:12:45	B	8	25.21	N	55.171	E	25.21	N	55.171	E	2	0	-131	45	3	401 677515.1	0	30 44 00 00 72 12 74 151 215 212 231 251 70 24 178	0	0	0	0	0	1342793565	2012-07-20 09:12:45	0	1342793565	2012-07-20 09:12:45	202	-10.9	32.58	32.95	32.53	100000	100000							-10	-10	-10
6793845		5073	119280a	2012-07-20 09:09:06	B	8	25.201	N	55.161	E	25.201	N	55.161	E	1	0	-138	0	3	401 677515.2	0	30 96 00 00 00 00 00 00 00 00 00 240 00 00 146	0	0	0	0	0	1342807746	2012-07-20 13:09:06	0	1342807746	2012-07-20 13:09:06	202	-11.02	-99.99	-99.99	32.46	100000	100000							-10	-10	-10
6793846		5073	119280a	2012-07-20 09:30:10	B	0	25.197	N	55.168	E	25.197	N	55.168	E	2	0	-126	44	3	401 677516.5	0	09 123 216 64 86 111 03	0	0	0	0	0	1342809010	2012-07-20 13:30:10	0	1342809010	2012-07-20 13:30:10	202	-10.62	-99.99	-99.99	32.42	100000	100000							-10	-10	-10
6793847		5073	119280a	2012-07-20 13:10:20	B	8	25.199	N	55.121	E	25.199	N	55.121	E	2	0	-126	44	3	401 677515.2	0	30 64 00 00 00 00 00 00 00 00 00 240 00 00 178	0	0	0	0	0	1342822220	2012-07-20 17:10:20	0	1342822220	2012-07-20 17:10:20	202	-12.64	32.68	33.06	32.5	100000	100000							-10	-10	-10
6793848		5073	119280a	2012-07-21 04:35:44	B	0	25.234	N	55.082	E	25.234	N	55.082	E	2	0	-127	98	3	401 677519.8	0	30 128 00 00 00 00 00 00 00 00 00 240 00 00 114	0	0	0	0	0	1342877744	2012-07-21 08:35:44	0	1342877744	2012-07-21 08:35:44	203	-16.08	33.45	32.99	32.45	100000	100000							-10	-10	-10
6793849		5073	119280a	2012-07-21 04:59:36	B	0	25.166	N	55.021	E	25.166	N	55.021	E	2	0	-127	45	3	401 677509.4	0	30 140 00 00 00 00 00 00 00 00 00 240 00 00 102	0	0	0	0	0	1342879176	2012-07-21 08:59:36	0	1342879176	2012-07-21 08:59:36	203	-13.96	33.27	33.07	32.53	100000	100000							-10	-10	-10
6793850		5073	119280a	2012-07-21 05:23:21	B	0	25.213	N	55.143	E	25.213	N	55.143	E	2	0	-122	45	3	401 677501.8	0	30 160 00 00 00 00 00 00 00 00 00 240 00 00 82	0	0	0	0	0	1342880601	2012-07-21 09:23:21	0	1342880601	2012-07-21 09:23:21	203	-12.2	33.51	33	32.49	100000	100000							-10	-10	-10
6793851		5073	119280a	2012-07-21 07:06:46	B	8	25.213	N	55.131	E	25.213	N	55.131	E	2	0	-123	44	3	401 677506.8	0	30 146 00 00 00 00 00 00 00 00 00 240 00 00 96	0	0	0	0	0	1342886806	2012-07-21 11:06:46	0	1342886806	2012-07-21 11:06:46	203	-12.92	33.62	33.02	32.47	100000	100000							-10	-10	-10
6793852		5073	119280a	2012-07-21 09:26:03	B	8	25.217	N	55.108	E	25.217	N	55.108	E	2	0	-124	44	3	401 677510.3	0	30 160 00 00 00 00 00 00 00 00 00 240 16 00 82	0	0	0	0	0	1342895163	2012-07-21 13:26:03	0	1342895163	2012-07-21 13:26:03	203	-14.54	33.57	33.02	32.46	100000	100000							-10	-10	-10
6793853		5073	119280a	2012-07-21 12:53:32	B	8	25.217	N	55.083	E	25.217	N	55.083	E	1	0	-122	0	3	401 677508.1	0	30 102 00 00 00 00 00 00 00 00 00 240 00 00 140	0	0	0	0	0	1342907612	2012-07-21 16:53:32	0	1342907612	2012-07-21 16:53:32	203	-14.96	33.44	33.02	32.44	100000	100000							-10	-10	-10
6793854		5073	119280a	2012-07-21 14:11:14	B	8	25.216	N	55.082	E	25.216	N	55.082	E	1	0	-134	0	3	401 677501.8	0	62 136 98 152 140 112 176 73 231 152 181 195 20 150 196	0	0	0	0	0	1342912274	2012-07-21 18:11:14	0	1342912274	2012-07-21 18:11:14	203	-14.74	33.44	33.02	32.44	100000	100000							-10	-10	-10
6799780		5073	119280a	2012-07-22 02:30:07	B	0	25.212	N	55.004	E	25.212	N	55.004	E	1	0	-128	0	3	401 677505.5	0	30 114 00 02 43 206 55 212 238 209 227 121 129 29 174	0	0	0	0	0	1342956607	2012-07-22 06:30:07	0	1342956607	2012-07-22 06:30:07	204	-15.51	33.48	33.07	32.47	100000	100000							-10	-10	-10
6799781		5073	119280a	2012-07-22 04:14:55	B	8	25.217	N	55.038	E	25.217	N	55.038	E	2	0	-126	341	3	401 677509.5	0	30 172 00 00 00 00 00 00 00 00 00 240 00 00 70	0	0	0	0	0	1342962895	2012-07-22 08:14:55	0	1342962895	2012-07-22 08:14:55	204	-16.29	33.42	33.03	32.43	100000	100000							-10	-10	-10
6799782		5073	119280a	2012-07-22 04:39:29	B	8	25.211	N	55.056	E	25.211	N	55.056	E	1	0	-124	0	3	401 677511.3	0	30 192 00 00 00 00 00 00 00 00 00 240 00 00 50	0	0	0	0	0	1342964369	2012-07-22 08:39:29	0	1342964369	2012-07-22 08:39:29	204	-15.69	33.42	33.02	32.43	100000	100000							-10	-10	-10
6799783		5073	119280a	2012-07-22 05:03:39	B	0	25.22	N	55.119	E	25.22	N	55.119	E	2	1	-117	45	3	401 677499.1	0	30 102 00 00 00 00 00 01 20 15 246 111 219 03 118	0	0	0	0	0	1342965819	2012-07-22 09:03:39	0	1342965819	2012-07-22 09:03:39	204	-14.06	33.34	33	32.46	100000	100000							-10	-10	-10
6799784		5073	119280a	2012-07-22 06:39:15	B	8	25.225	N	55.112	E	25.225	N	55.112	E	1	0	-122	0	3	401 677505.7	0	30 172 00 00 00 00 00 00 00 00 00 240 00 00 70	0	0	0	0	0	1342971555	2012-07-22 10:39:15	0	1342971555	2012-07-22 10:39:15	204	-14.78	33.33	32.99	32.46	100000	100000							-10	-10	-10
6799785		5073	119280a	2012-07-22 12:31:59	B	8	25.229	N	55.089	E	25.229	N	55.089	E	1	0	-129	0	3	401 677506.9	0	30 172 00 00 00 00 00 02 00 00 00 240 00 128 70	0	0	0	0	0	1342992719	2012-07-22 16:31:59	0	1342992719	2012-07-22 16:31:59	204	-15.74	33.34	33	32.45	100000	100000							-10	-10	-10
6799786		5073	119280a	2012-07-22 13:40:49	B	8	25.223	N	55.095	E	25.223	N	55.095	E	1	0	-132	0	3	401 677505.4	0	30 198 00 00 00 00 00 00 00 00 00 240 00 00 44	0	0	0	0	0	1342996849	2012-07-22 17:40:49	0	1342996849	2012-07-22 17:40:49	204	-15.38	33.35	33	32.45	100000	100000							-10	-10	-10
6812399		5073	119280a	2012-07-23 03:40:26	B	0	25.254	N	55.026	E	25.254	N	55.026	E	2	0	-130	44	3	401 677511.2	0	30 206 86 96 213 47 205 240 25 220 184 190 25 17 119	0	0	0	0	0	1343047226	2012-07-23 07:40:26	0	1343047226	2012-07-23 07:40:26	205	-18.24	33.2	33.06	32.47	100000	100000							-10	-10	-10
6812400		5073	119280a	2012-07-23 06:24:17	B	0	25.226	N	55.014	E	25.226	N	55.014	E	1	0	-123	0	3	401 677513.8	0	30 134 00 00 00 00 00 00 00 00 00 240 00 00 108	0	0	0	0	0	1343057057	2012-07-23 10:24:17	0	1343057057	2012-07-23 10:24:17	205	-16	33.31	33.06	32.46	100000	100000							-10	-10	-10
6812401		5073	119280a	2012-07-23 13:41:35	A	8	25.203	N	55.108	E	25.203	N	55.108	E	3	0	-123	88	3	401 677505.3	0	30 230 00 00 00 00 00 00 00 00 00 240 00 00 12	0	0	0	0	0	1343083295	2012-07-23 17:41:35	0	1343083295	2012-07-23 17:41:35	205	-13.27	33.32	33.05	32.48	100000	100000							-10	-10	-10
6812402		5073	119280a	2012-07-23 14:53:31	B	8	25.2	N	55.107	E	25.2	N	55.107	E	1	0	-128	0	3	401 677506.6	0	30 192 00 00 00 00 00 00 00 00 00 240 00 00 50	0	0	0	0	0	1343087611	2012-07-23 18:53:31	0	1343087611	2012-07-23 18:53:31	205	-13	33.33	33.06	32.49	100000	100000							-10	-10	-10
6818233		5073	119280a	2012-07-24 03:20:59	B	0	25.203	N	55.104	E	25.203	N	55.104	E	2	0	-121	55	3	401 677504.8	0	30 236 00 00 00 00 00 00 00 00 00 240 00 00 06	0	0	0	0	0	1343132459	2012-07-24 07:20:59	0	1343132459	2012-07-24 07:20:59	206	-13.32	33.71	33.05	32.47	100000	100000							-10	-10	-10
6818235		5073	119280a	2012-07-24 06:02:57	B	0	25.214	N	55.109	E	25.214	N	55.109	E	1	0	-122	0	3	401 677502.7	0	30 166 00 00 00 00 00 00 00 00 00 240 00 00 76	0	0	0	0	0	1343142177	2012-07-24 10:02:57	0	1343142177	2012-07-24 10:02:57	206	-14.23	33.68	33.02	32.46	100000	100000							-10	-10	-10
6818236		5073	119280a	2012-07-24 08:54:12	B	8	25.205	N	55.106	E	25.205	N	55.106	E	1	0	-129	0	3	401 677501.6	0	30 242 00 00 00 00 00 00 00 00 00 240 100 04 36	0	0	0	0	0	1343152452	2012-07-24 12:54:12	0	1343152452	2012-07-24 12:54:12	206	-13.49	33.71	33.05	32.47	100000	100000							-10	-10	-10
6818237		5073	119280a	2012-07-24 10:10:31	B	8	25.206	N	55.106	E	25.206	N	55.106	E	1	0	-128	0	3	401 677502.1	0	30 204 00 00 00 00 00 00 00 00 00 240 00 00 38	0	0	0	0	0	1343157031	2012-07-24 14:10:31	0	1343157031	2012-07-24 14:10:31	206	-13.59	33.71	33.04	32.46	100000	100000							-10	-10	-10
6818238		5073	119280a	2012-07-24 10:31:20	B	0	25.212	N	55.13	E	25.212	N	55.13	E	2	0	-130	44	3	401 677505.8	0	30 194 00 00 00 00 00 00 00 00 00 240 00 00 34	0	0	0	0	0	1343158280	2012-07-24 14:31:20	0	1343158280	2012-07-24 14:31:20	206	-12.92	33.74	33.02	32.47	100000	100000							-10	-10	-10
6818239		5073	119280a	2012-07-24 13:11:59	B	8	25.205	N	55.14	E	25.205	N	55.14	E	1	0	-130	0	3	401 677507.6	0	30 224 00 00 00 00 00 00 00 00 00 240 00 00 18	0	0	0	0	0	1343167919	2012-07-24 17:11:59	0	1343167919	2012-07-24 17:11:59	206	-11.9	-99.99	-99.99	32.49	100000	100000							-10	-10	-10
6818240		5073	119280a	2012-07-24 14:37:11	A	8	25.214	N	55.115	E	25.214	N	55.115	E	3	0	-126	88	3	401 677501.5	0	30 178 00 00 00 00 00 00 00 00 00 238 154 251 55	0	0	0	0	0	1343173031	2012-07-24 18:37:11	0	1343173031	2012-07-24 18:37:11	206	-13.92	33.69	33.02	32.46	100000	100000							-10	-10	-10
6823214		5073	119280a	2012-07-25 02:56:57	B	0	25.205	N	55.098	E	25.205	N	55.098	E	1	0	-125	0	3	401 677504.8	0	30 230 00 00 00 00 00 00 00 00 00 240 00 00 12	0	0	0	0	0	1343217417	2012-07-25 06:56:57	0	1343217417	2012-07-25 06:56:57	207	-13.68	32.43	33.04	32.46	100000	100000							-10	-10	-10
6823215		5073	119280a	2012-07-25 05:41:42	B	8	25.23	N	55.126	E	25.23	N	55.126	E	1	1	-115	0	3	401 677502.3	0	30 230 00 00 00 00 00 00 00 00 00 240 00 00 12	0	0	0	0	0	1343227302	2012-07-25 09:41:42	0	1343227302	2012-07-25 09:41:42	207	-14.24	32.83	32.96	32.47	100000	100000							-10	-10	-10
6823216		5073	119280a	2012-07-25 08:38:19	B	8	25.234	N	55.122	E	25.234	N	55.122	E	2	0	-127	44	3	401 677495.1	0	30 230 00 00 00 00 00 00 00 00 00 242 06 06 126	0	0	0	0	0	1343237899	2012-07-25 12:38:19	0	1343237899	2012-07-25 12:38:19	207	-14.73	32.8	32.95	32.46	100000	100000							-10	-10	-10
6823217		5073	119280a	2012-07-25 09:53:02	B	8	25.235	N	55.119	E	25.235	N	55.119	E	1	0	-136	0	3	401 677498.5	0	31 32 00 00 00 16 00 00 00 00 00 240 00 00 209	0	0	0	0	0	1343242382	2012-07-25 13:53:02	0	1343242382	2012-07-25 13:53:02	207	-14.97	32.76	32.95	32.46	100000	100000							-10	-10	-10
6823218		5073	119280a	2012-07-25 10:21:16	B	0	25.221	N	55.103	E	25.221	N	55.103	E	2	0	-124	44	3	401 677493.1	0	31 38 00 00 00 00 00 00 00 00 00 240 00 00 203	0	0	0	0	0	1343244076	2012-07-25 14:21:16	0	1343244076	2012-07-25 14:21:16	207	-15.08	32.51	33.01	32.46	100000	100000							-10	-10	-10
6823219		5073	119280a	2012-07-25 12:54:05	A	8	25.205	N	55.114	E	25.205	N	55.114	E	3	0	-120	89	3	401 677498.6	0	31 38 00 00 00 00 00 00 00 00 00 240 00 00 203	0	0	0	0	0	1343253245	2012-07-25 16:54:05	0	1343253245	2012-07-25 16:54:05	207	-13.35	32.62	33.05	32.47	100000	100000							-10	-10	-10
6827419		5073	119280a	2012-07-26 02:34:09	B	0	25.201	N	55.13	E	25.201	N	55.13	E	1	0	-127	0	3	401 677498.0	0	31 12 00 00 00 00 00 00 00 00 00 240 00 00 229	0	0	0	0	0	1343302449	2012-07-26 06:34:09	0	1343302449	2012-07-26 06:34:09	208	-12.26	-99.99	-99.99	32.49	100000	100000							-10	-10	-10
6827420		5073	119280a	2012-07-26 05:25:52	B	8	25.196	N	55.119	E	25.196	N	55.119	E	2	0	-125	44	3	401 677498.6	0	10 113 216 69 81 107 01	0	0	0	0	0	1343312752	2012-07-26 09:25:52	0	1343312752	2012-07-26 09:25:52	208	-12.41	31.44	33.57	32.51	100000	100000							-10	-10	-10
6827421		5073	119280a	2012-07-26 08:31:26	B	8	25.21	N	55.118	E	25.21	N	55.118	E	2	0	-129	44	3	401 677498.8	0	31 38 00 00 00 00 00 00 00 00 00 240 00 00 195	0	0	0	0	0	1343323886	2012-07-26 12:31:26	0	1343323886	2012-07-26 12:31:26	208	-13.52	31.35	33.54	32.46	100000	100000							-10	-10	-10
6827422		5073	119280a	2012-07-26 10:06:45	B	8	25.205	N	55.129	E	25.205	N	55.129	E	2	0	-127	44	3	401 677501.8	0	31 00 00 00 00 00 00 00 00 00 00 240 00 00 241	0	0	0	0	0	1343329605	2012-07-26 14:06:45	0	1343329605	2012-07-26 14:06:45	208	-12.56	-99.99	-99.99	32.48	100000	100000							-10	-10	-10
6827423		5073	119280a	2012-07-26 11:31:23	B	8	25.206	N	55.13	E	25.206	N	55.13	E	2	0	-124	44	3	401 677498.8	0	31 38 16 00 00 00 00 00 00 00 00 244 00 16 218	0	0	0	0	0	1343334683	2012-07-26 15:31:23	0	1343334683	2012-07-26 15:31:23	208	-12.56	-99.99	-99.99	32.48	100000	100000							-10	-10	-10
6832505		5073	119280a	2012-07-27 02:11:13	B	0	25.21	N	55.115	E	25.21	N	55.115	E	2	0	-131	44	3	401 677497.4	0	31 12 00 00 00 00 00 00 00 00 00 240 00 00 229	0	0	0	0	0	1343387473	2012-07-27 06:11:13	0	1343387473	2012-07-27 06:11:13	209	-13.66	32.5	33.48	32.46	100000	100000							-10	-10	-10
6832506		5073	119280a	2012-07-27 03:58:13	B	0	25.209	N	55.164	E	25.209	N	55.164	E	2	0	-133	44	3	401 677498.0	0	31 96 00 00 00 00 00 00 00 00 00 240 00 00 145	0	0	0	0	0	1343393893	2012-07-27 07:58:13	0	1343393893	2012-07-27 07:58:13	209	-11.09	33.15	33.41	32.52	100000	100000							-10	-10	-10
6832507		5073	119280a	2012-07-27 08:21:52	B	8	25.217	N	55.142	E	25.217	N	55.142	E	2	0	-129	44	3	401 677500.8	0	31 44 00 00 00 00 00 00 00 00 00 240 00 00 197	0	0	0	0	0	1343409712	2012-07-27 12:21:52	0	1343409712	2012-07-27 12:21:52	209	-12.5	32.75	33.43	32.49	100000	100000							-10	-10	-10
6832508		5073	119280a	2012-07-27 10:00:22	B	8	25.213	N	55.133	E	25.213	N	55.133	E	1	0	-127	0	3	401 677495.5	0	31 102 00 00 00 00 00 00 00 00 00 240 00 00 139	0	0	0	0	0	1343415622	2012-07-27 14:00:22	0	1343415622	2012-07-27 14:00:22	209	-12.8	32.64	33.44	32.48	100000	100000							-10	-10	-10
6832509		5073	119280a	2012-07-27 12:07:34	B	8	25.215	N	55.123	E	25.215	N	55.123	E	2	0	-125	44	3	401 677496.7	0	31 76 00 00 00 00 00 00 00 00 00 240 00 00 165	0	0	0	0	0	1343423254	2012-07-27 16:07:34	0	1343423254	2012-07-27 16:07:34	209	-13.52	32.51	33.45	32.46	100000	100000							-10	-10	-10
6837342		5073	119280a	2012-07-28 11:36:31	B	0	25.195	N	55.1	E	25.195	N	55.1	E	2	0	-130	45	3	401 677502.4	0	31 96 00 00 00 00 00 00 00 00 00 240 00 00 145	0	0	0	0	0	1343507791	2012-07-28 15:36:31	0	1343507791	2012-07-28 15:36:31	210	-12.7	34.09	33.52	32.5	100000	100000							-10	-10	-10
6842095		5073	119280a	2012-07-29 03:17:04	B	0	25.214	N	55.121	E	25.214	N	55.121	E	2	0	-133	44	3	401 677494.6	0	31 160 16 04 24 00 128 00 128 00 00 177 00 01 65	0	0	0	0	0	1343564224	2012-07-29 07:17:04	0	1343564224	2012-07-29 07:17:04	211	-13.58	34.24	33.46	32.46	100000	100000							-10	-10	-10
6842096		5073	119280a	2012-07-29 06:02:42	B	8	25.212	N	55.118	E	25.212	N	55.118	E	1	0	-124	0	3	401 677494.4	0	31 160 00 00 00 00 00 00 00 00 00 240 00 00 81	0	0	0	0	0	1343574162	2012-07-29 10:02:42	0	1343574162	2012-07-29 10:02:42	211	-13.64	34.24	33.47	32.46	100000	100000							-10	-10	-10
6842097		5073	119280a	2012-07-29 07:57:06	B	8	25.209	N	55.118	E	25.209	N	55.118	E	1	0	-133	0	3	401 677493.1	0	31 128 00 00 00 00 00 00 00 00 00 240 00 00 113	0	0	0	0	0	1343581026	2012-07-29 11:57:06	0	1343581026	2012-07-29 11:57:06	211	-13.46	34.25	33.47	32.46	100000	100000							-10	-10	-10
6842098		5073	119280a	2012-07-29 09:37:16	B	8	25.211	N	55.117	E	25.211	N	55.117	E	2	0	-124	45	3	401 677491.2	0	31 166 00 00 00 00 00 00 00 00 00 240 00 00 75	0	0	0	0	0	1343587036	2012-07-29 13:37:16	0	1343587036	2012-07-29 13:37:16	211	-13.64	34.24	33.47	32.46	100000	100000							-10	-10	-10
6842099		5073	119280a	2012-07-29 10:49:47	B	8	25.211	N	55.117	E	25.211	N	55.117	E	1	0	-132	0	3	401 677493.5	0	31 128 00 00 00 00 00 00 00 00 00 240 00 00 113	0	0	0	0	0	1343591387	2012-07-29 14:49:47	0	1343591387	2012-07-29 14:49:47	211	-13.64	34.24	33.47	32.46	100000	100000							-10	-10	-10
6842100		5073	119280a	2012-07-29 11:13:38	B	0	25.211	N	55.114	E	25.211	N	55.114	E	2	0	-130	44	3	401 677492.6	0	11 117 216 67 82 106 254	0	0	0	0	0	1343592818	2012-07-29 15:13:38	0	1343592818	2012-07-29 15:13:38	211	-13.77	34.24	33.48	32.46	100000	100000							-10	-10	-10
6842101		5073	119280a	2012-07-29 12:55:40	B	8	25.21	N	55.116	E	25.21	N	55.116	E	1	0	-130	0	3	401 677493.0	0	31 82 00 00 00 00 00 00 00 00 00 240 00 00 159	0	0	0	0	0	1343598940	2012-07-29 16:55:40	0	1343598940	2012-07-29 16:55:40	211	-13.62	34.24	33.48	32.46	100000	100000							-10	-10	-10
6846516		5073	119280a	2012-07-30 04:18:37	B	0	25.214	N	55.113	E	25.214	N	55.113	E	1	0	-125	0	3	401 677490.9	0	31 134 00 00 00 00 00 00 00 00 00 240 00 00 107	0	0	0	0	0	1343654317	2012-07-30 08:18:37	0	1343654317	2012-07-30 08:18:37	212	-14.02	33.1	33.48	32.46	100000	100000							-10	-10	-10
6846517		5073	119280a	2012-07-30 04:41:39	B	0	25.21	N	55.103	E	25.21	N	55.103	E	1	0	-129	0	3	401 677491.5	0	31 146 00 00 00 00 00 00 00 00 32 240 00 00 95	0	0	0	0	0	1343655699	2012-07-30 08:41:39	0	1343655699	2012-07-30 08:41:39	212	-14.09	33.08	33.5	32.45	100000	100000							-10	-10	-10
6846518		5073	119280a	2012-07-30 05:36:27	B	8	25.212	N	55.11	E	25.212	N	55.11	E	2	1	-118	44	3	401 677491.5	0	31 172 00 00 00 00 00 00 00 00 00 240 00 00 69	0	0	0	0	0	1343658987	2012-07-30 09:36:27	0	1343658987	2012-07-30 09:36:27	212	-14.01	33.09	33.49	32.46	100000	100000							-10	-10	-10
6846519		5073	119280a	2012-07-30 09:20:18	A	8	25.158	N	55.108	E	25.158	N	55.108	E	3	0	-130	89	3	401 677491.9	0	31 114 00 00 00 00 00 00 00 00 00 240 00 00 127	0	0	0	0	0	1343672418	2012-07-30 13:20:18	0	1343672418	2012-07-30 13:20:18	212	-10.27	33.13	33.53	32.66	100000	100000							-10	-10	-10
6846520		5073	119280a	2012-07-30 12:33:31	B	8	25.203	N	55.067	E	25.203	N	55.067	E	2	0	-121	44	3	401 677479.1	0	12 116 216 64 84 106 255	0	0	0	0	0	1343684011	2012-07-30 16:33:31	0	1343684011	2012-07-30 16:33:31	212	-15.26	33.04	33.59	32.45	100000	100000							-10	-10	-10
6846521		5073	119280a	2012-07-30 13:56:17	B	8	25.205	N	55.063	E	25.205	N	55.063	E	1	0	-132	0	3	401 677478.8	0	31 172 00 00 00 00 00 00 00 00 00 240 00 00 69	0	0	0	0	0	1343688977	2012-07-30 17:56:17	0	1343688977	2012-07-30 17:56:17	212	-15.28	33.04	33.6	32.44	100000	100000							-10	-10	-10
6854923		5073	119280a	2012-07-31 04:36:09	B	0	25.216	N	55.076	E	25.216	N	55.076	E	1	0	-124	0	3	401 677477.8	0	31 224 00 00 00 00 00 00 00 00 00 240 00 00 17	0	0	0	0	0	1343741769	2012-07-31 08:36:09	0	1343741769	2012-07-31 08:36:09	213	-13.73	33.81	33.55	32.44	100000	100000							-10	-10	-10
6854924		5073	119280a	2012-07-31 05:22:47	B	8	25.235	N	55.089	E	25.235	N	55.089	E	2	0	-127	44	3	401 677485.2	0	31 146 00 00 00 00 00 00 00 00 00 240 00 00 95	0	0	0	0	0	1343744567	2012-07-31 09:22:47	0	1343744567	2012-07-31 09:22:47	213	-16.17	33.78	33.49	32.45	100000	100000							-10	-10	-10
6854925		5073	119280a	2012-07-31 06:57:42	B	8	25.216	N	55.135	E	25.216	N	55.135	E	1	1	-119	0	3	401 677495.1	0	31 204 00 00 00 00 00 00 00 00 00 240 00 00 37	0	0	0	0	0	1343750262	2012-07-31 10:57:42	0	1343750262	2012-07-31 10:57:42	213	-12.86	33.71	33.44	32.48	100000	100000							-10	-10	-10
6854926		5073	119280a	2012-07-31 09:21:51	B	8	25.212	N	55.174	E	25.212	N	55.174	E	1	0	-129	0	3	401 677493.5	0	31 172 00 00 00 00 00 00 00 00 00 240 00 00 69	0	0	0	0	0	1343758911	2012-07-31 13:21:51	0	1343758911	2012-07-31 13:21:51	213	-10.88	33.61	33.4	32.54	100000	100000							-10	-10	-10
6854927		5073	119280a	2012-07-31 10:34:24	B	8	25.204	N	55.135	E	25.204	N	55.135	E	2	0	-123	44	3	401 677496.2	0	12 120 214 84 93 106 254	0	0	0	0	0	1343763264	2012-07-31 14:34:24	0	1343763264	2012-07-31 14:34:24	213	-12.14	-99.99	-99.99	32.48	100000	100000							-10	-10	-10
6854928		5073	119280a	2012-07-31 13:43:56	B	8	25.196	N	55.154	E	25.196	N	55.154	E	1	0	-128	0	3	401 677498.8	0	31 160 00 69 74 142 24 242 230 202 56 188 32 00 20	0	0	0	0	0	1343774636	2012-07-31 17:43:56	0	1343774636	2012-07-31 17:43:56	213	-10.7	-99.99	-99.99	32.44	100000	100000							-10	-10	-10
6854929		5073	119280a	2012-08-01 03:34:28	B	0	25.211	N	55.149	E	25.211	N	55.149	E	1	0	-131	0	3	401 677494.3	0	31 192 00 00 00 00 00 00 00 00 00 240 00 00 49	0	0	0	0	0	1343824468	2012-08-01 07:34:28	0	1343824468	2012-08-01 07:34:28	214	-11.72	34.23	33.43	32.48	100000	100000							-10	-10	-10
6854930		5073	119280a	2012-08-01 04:22:00	B	0	25.215	N	55.113	E	25.215	N	55.113	E	2	0	-127	45	3	401 677492.5	0	31 210 00 00 00 00 00 00 00 00 00 240 00 00 31	0	0	0	0	0	1343827320	2012-08-01 08:22:00	0	1343827320	2012-08-01 08:22:00	214	-14.1	34.11	33.47	32.49	100000	100000							-10	-10	-10
6854931		5073	119280a	2012-08-01 05:02:50	B	8	25.207	N	55.114	E	25.207	N	55.114	E	1	0	-132	0	3	401 677483.8	0	31 242 00 00 00 00 00 00 00 00 00 240 00 00 255	0	0	0	0	0	1343829770	2012-08-01 09:02:50	0	1343829770	2012-08-01 09:02:50	214	-13.49	34.12	33.48	32.48	100000	100000							-10	-10	-10
6854932		5073	119280a	2012-08-01 09:04:22	B	8	25.212	N	55.126	E	25.212	N	55.126	E	2	0	-123	44	3	401 677481.2	0	31 210 00 00 00 00 00 38 201 14 39 15 113 180 86	0	0	0	0	0	1343844262	2012-08-01 13:04:22	0	1343844262	2012-08-01 13:04:22	214	-13.16	34.12	33.45	32.47	100000	100000							-10	-10	-10
6854933		5073	119280a	2012-08-01 11:45:55	B	8	25.21	N	55.12	E	25.21	N	55.12	E	2	0	-129	44	3	401 677487.6	0	31 192 00 00 00 00 00 00 00 00 00 242 19 195 125	0	0	0	0	0	1343853955	2012-08-01 15:45:55	0	1343853955	2012-08-01 15:45:55	214	-13.4	34.12	33.47	32.47	100000	100000							-10	-10	-10
6861833		5073	119280a	2012-08-02 03:06:07	B	0	25.212	N	55.139	E	25.212	N	55.139	E	1	0	-128	0	3	401 677479.9	0	32 32 00 00 00 00 00 00 00 00 00 240 00 00 208	0	0	0	0	0	1343909167	2012-08-02 07:06:07	0	1343909167	2012-08-02 07:06:07	215	-12.38	33.19	33.44	32.48	100000	100000							-10	-10	-10
6861834		5073	119280a	2012-08-02 10:07:19	B	8	25.203	N	55.137	E	25.203	N	55.137	E	2	0	-134	44	3	401 677483.2	0	31 224 02 229 111 132 98 167 122 140 111 225 214 232 164	0	0	0	0	0	1343934439	2012-08-02 14:07:19	0	1343934439	2012-08-02 14:07:19	215	-11.96	-99.99	-99.99	32.47	100000	100000							-10	-10	-10
6861835		5073	119280a	2012-08-02 14:22:31	A	8	25.227	N	55.102	E	25.227	N	55.102	E	3	0	-126	89	3	401 677470.8	0	32 32 00 00 00 00 00 00 00 00 00 240 00 00 208	0	0	0	0	0	1343949751	2012-08-02 18:22:31	0	1343949751	2012-08-02 18:22:31	215	-15.5	33.21	33.48	32.52	100000	100000							-10	-10	-10
6867350		5073	119280a	2012-08-03 02:52:16	B	0	25.234	N	55.087	E	25.234	N	55.087	E	1	0	-136	0	3	401 677478.1	0	32 70 00 00 00 00 00 00 00 00 00 240 00 00 170	0	0	0	0	0	1343994736	2012-08-03 06:52:16	0	1343994736	2012-08-03 06:52:16	216	-16.07	33.41	33.63	32.55	100000	100000							-10	-10	-10
6867351		5073	119280a	2012-08-03 05:56:03	B	8	25.228	N	55.091	E	25.228	N	55.091	E	1	1	-117	0	3	401 677478.1	0	32 38 00 00 00 00 04 40 00 02 210 248 203 65 15	0	0	0	0	0	1344005763	2012-08-03 09:56:03	0	1344005763	2012-08-03 09:56:03	216	-15.68	33.4	33.64	32.53	100000	100000							-10	-10	-10
6867352		5073	119280a	2012-08-03 08:48:38	B	8	25.227	N	55.092	E	25.227	N	55.092	E	1	0	-133	0	3	401 677474.1	0	32 50 00 00 00 00 00 00 00 00 00 240 00 00 190	0	0	0	0	0	1344016118	2012-08-03 12:48:38	0	1344016118	2012-08-03 12:48:38	216	-15.62	33.4	33.64	32.53	100000	100000							-10	-10	-10
6867353		5073	119280a	2012-08-03 10:00:02	B	8	25.217	N	55.129	E	25.217	N	55.129	E	2	0	-126	44	3	401 677481.8	0	12 117 216 63 85 106 255	0	0	0	0	0	1344020402	2012-08-03 14:00:02	0	1344020402	2012-08-03 14:00:02	216	-13.28	33.29	33.63	32.48	100000	100000							-10	-10	-10
6867354		5073	119280a	2012-08-03 10:19:09	B	0	25.217	N	55.129	E	25.217	N	55.129	E	1	0	-139	0	3	401 677477.2	0	31 242 00 00 00 00 00 00 00 00 00 240 04 53 195 224 05 194 247 222 68 229 44 135 205 203 213 15 81 57 81	0	0	0	0	0	1344021549	2012-08-03 14:19:09	0	1344021549	2012-08-03 14:19:09	216	-13.28	33.29	33.63	32.48	100000	100000							-10	-10	-10
6867355		5073	119280a	2012-08-03 13:54:17	B	8	25.229	N	55.102	E	25.229	N	55.102	E	1	0	-132	0	3	401 677480.0	0	13 117 215 63 84 106 245	0	0	0	0	0	1344034457	2012-08-03 17:54:17	0	1344034457	2012-08-03 17:54:17	216	-15.62	33.37	33.63	32.52	100000	100000							-10	-10	-10
6871948		5073	119280a	2012-08-04 05:32:49	B	0	25.234	N	55.099	E	25.234	N	55.099	E	1	0	-124	0	3	401 677478.9	0	32 70 00 00 00 00 00 00 24 58 72 192 141 244 105	0	0	0	0	0	1344090769	2012-08-04 09:32:49	0	1344090769	2012-08-04 09:32:49	217	-16.04	31.96	31.31	32.53	100000	100000							-10	-10	-10
6871949		5073	119280a	2012-08-04 05:33:11	B	0	25.229	N	55.125	E	25.229	N	55.125	E	2	0	-131	44	3	401 677477.2	0	32 70 00 00 00 00 00 00 61 137 27 29 193 27 83	0	0	0	0	0	1344090791	2012-08-04 09:33:11	0	1344090791	2012-08-04 09:33:11	217	-14.24	31.84	31.21	32.5	100000	100000							-10	-10	-10
6871950		5073	119280a	2012-08-04 07:16:18	B	8	25.24	N	55.111	E	25.24	N	55.111	E	1	0	-122	0	3	401 677477.4	0	32 44 00 00 00 00 00 00 00 00 00 240 00 00 196	0	0	0	0	0	1344096978	2012-08-04 11:16:18	0	1344096978	2012-08-04 11:16:18	217	-15.74	31.9	31.26	32.53	100000	100000							-10	-10	-10
6871951		5073	119280a	2012-08-04 08:29:32	B	8	25.241	N	55.113	E	25.241	N	55.113	E	1	0	-138	0	3	401 677477.9	0	32 82 00 00 00 00 00 00 00 00 00 240 00 00 158	0	0	0	0	0	1344101372	2012-08-04 12:29:32	0	1344101372	2012-08-04 12:29:32	217	-15.68	31.89	31.25	32.53	100000	100000							-10	-10	-10
6871952		5073	119280a	2012-08-04 09:46:14	B	8	25.198	N	55.167	E	25.198	N	55.167	E	2	0	-132	44	3	401 677480.0	0	32 114 00 00 04 08 231 231 93 230 77 221 126 173 191	0	0	0	0	0	1344105974	2012-08-04 13:46:14	0	1344105974	2012-08-04 13:46:14	217	-10.75	-99.99	-99.99	32.47	100000	100000							-10	-10	-10
6871953		5073	119280a	2012-08-04 10:09:13	B	0	25.196	N	55.146	E	25.196	N	55.146	E	2	0	-134	44	3	401 677482.0	0	32 134 00 00 00 00 00 00 00 00 00 240 00 00 98	0	0	0	0	0	1344107353	2012-08-04 14:09:13	0	1344107353	2012-08-04 14:09:13	217	-11	-99.99	-99.99	32.47	100000	100000							-10	-10	-10
6871954		5073	119280a	2012-08-04 11:25:39	B	8	25.183	N	55.162	E	25.183	N	55.162	E	1	0	-136	0	3	401 677489.5	0	32 96 00 00 00 00 00 00 00 00 00 240 00 00 144	0	0	0	0	0	1344111939	2012-08-04 15:25:39	0	1344111939	2012-08-04 15:25:39	217	-9.23	-99.99	-99.99	32.44	100000	100000							-10	-10	-10
6871955		5073	119280a	2012-08-04 12:13:37	B	8	25.227	N	55.117	E	25.227	N	55.117	E	3	0	-125	44	3	401 677477.3	0	32 108 00 00 00 00 00 00 00 00 00 240 00 00 132	0	0	0	0	0	1344114817	2012-08-04 16:13:37	0	1344114817	2012-08-04 16:13:37	217	-14.6	31.88	31.24	32.5	100000	100000							-10	-10	-10
6875086		5073	119280a	2012-08-05 03:41:00	B	0	25.302	N	54.972	E	25.302	N	54.972	E	1	0	-124	0	3	401 677489.4	0	32 76 00 00 00 00 00 00 00 00 00 240 00 00 164	0	0	0	0	0	1344170460	2012-08-05 07:41:00	0	1344170460	2012-08-05 07:41:00	218	-21.6	32.3	31.6	32.69	100000	100000							-10	-10	-10
6875087		5073	119280a	2012-08-05 06:58:42	B	8	25.184	N	55.082	E	25.184	N	55.082	E	2	0	-127	44	3	401 677476.5	0	13 117 216 64 84 106 255	0	0	0	0	0	1344182322	2012-08-05 10:58:42	0	1344182322	2012-08-05 10:58:42	218	-13.12	32.19	31.34	32.56	100000	100000							-10	-10	-10
6875088		5073	119280a	2012-08-05 08:24:03	B	8	25.182	N	55.081	E	25.182	N	55.081	E	1	0	-127	0	3	401 677483.3	0	32 160 00 00 00 00 00 00 00 00 00 240 00 00 80	0	0	0	0	0	1344187443	2012-08-05 12:24:03	0	1344187443	2012-08-05 12:24:03	218	-13.06	32.19	31.33	32.56	100000	100000							-10	-10	-10
6875089		5073	119280a	2012-08-05 13:22:20	A	8	25.203	N	55.12	E	25.203	N	55.12	E	3	0	-126	89	3	401 677478.0	0	34 140 200 01 132 170 69 160 145 164 137 39 76 174 166	0	0	0	0	0	1344205340	2012-08-05 17:22:20	0	1344205340	2012-08-05 17:22:20	218	-12.98	32.1	31.23	32.48	100000	100000							-10	-10	-10
6875090		5073	119280a	2012-08-05 14:46:25	B	8	25.195	N	55.107	E	25.195	N	55.107	E	2	0	-131	44	3	401 677479.6	0	13 116 214 92 93 106 252	0	0	0	0	0	1344210385	2012-08-05 18:46:25	0	1344210385	2012-08-05 18:46:25	218	-12.57	32.13	31.27	32.5	100000	100000							-10	-10	-10
6880585		5073	119280a	2012-08-06 02:31:53	Z	1	28.609	N	55.098	E	28.609	N	55.098	E	1	0	-129	0	2	401 683379.8	0	113 241 140 63 219 44 75	0	0	0	0	0	1344252713	2012-08-06 06:31:53	0	1344252713	2012-08-06 06:31:53	219	2397.99	-99.99	-99.99	-99.99	100000	100000							-10	-10	-10
6880586		5073	119280a	2012-08-06 06:35:22	B	0	25.203	N	55.134	E	25.203	N	55.134	E	1	0	-122	0	3	401 677468.3	0	32 178 00 00 00 00 00 00 00 00 00 240 00 00 62	0	0	0	0	0	1344267322	2012-08-06 10:35:22	0	1344267322	2012-08-06 10:35:22	219	-12.14	-99.99	-99.99	32.47	100000	100000							-10	-10	-10
6880587		5073	119280a	2012-08-06 11:04:39	B	8	25.2	N	55.126	E	25.2	N	55.126	E	1	0	-124	0	3	401 677475.3	0	32 134 00 00 00 00 00 00 00 00 00 240 00 00 106	0	0	0	0	0	1344283479	2012-08-06 15:04:39	0	1344283479	2012-08-06 15:04:39	219	-12.44	-99.99	-99.99	32.47	100000	100000							-10	-10	-10
6880588		5073	119280a	2012-08-06 11:24:31	B	0	25.202	N	55.126	E	25.202	N	55.126	E	1	0	-129	0	3	401 677472.5	0	32 146 00 00 00 00 00 00 32 08 82 134 255 247 131	0	0	0	0	0	1344284671	2012-08-06 15:24:31	0	1344284671	2012-08-06 15:24:31	219	-12.56	-99.99	-99.99	32.47	100000	100000							-10	-10	-10
6880589		5073	119280a	2012-08-06 13:00:11	B	8	25.2	N	55.129	E	25.2	N	55.129	E	2	0	-125	44	3	401 677474.7	0	32 114 00 00 00 00 00 00 00 00 00 240 00 00 126	0	0	0	0	0	1344290411	2012-08-06 17:00:11	0	1344290411	2012-08-06 17:00:11	219	-12.26	-99.99	-99.99	32.47	100000	100000							-10	-10	-10
6885230		5073	119280a	2012-08-07 02:50:08	B	0	25.194	N	55.132	E	25.194	N	55.132	E	1	0	-128	0	3	401 677476.4	0	32 160 00 00 00 00 00 00 00 00 00 240 00 00 80	0	0	0	0	0	1344340208	2012-08-07 06:50:08	0	1344340208	2012-08-07 06:50:08	220	-11.69	-99.99	-99.99	32.47	100000	100000							-10	-10	-10
6885231		5073	119280a	2012-08-07 06:09:07	B	8	25.185	N	55.14	E	25.185	N	55.14	E	1	0	-121	0	3	401 677474.6	0	32 193 161 52 51 172 44 56 234 232 99 66 248 00 225	0	0	0	0	0	1344352147	2012-08-07 10:09:07	0	1344352147	2012-08-07 10:09:07	220	-10.7	-99.99	-99.99	32.47	100000	100000							-10	-10	-10
6885232		5073	119280a	2012-08-07 08:02:57	B	8	25.195	N	55.146	E	25.195	N	55.146	E	1	0	-133	0	3	401 677479.2	0	32 178 00 00 00 00 00 00 00 00 00 240 00 00 62	0	0	0	0	0	1344358977	2012-08-07 12:02:57	0	1344358977	2012-08-07 12:02:57	220	-10.94	-99.99	-99.99	32.47	100000	100000							-10	-10	-10
6885233		5073	119280a	2012-08-07 11:00:22	B	8	25.196	N	55.151	E	25.196	N	55.151	E	1	0	-126	0	3	401 677478.6	0	14 116 216 59 84 107 02	0	0	0	0	0	1344369622	2012-08-07 15:00:22	0	1344369622	2012-08-07 15:00:22	220	-10.75	-99.99	-99.99	32.47	100000	100000							-10	-10	-10
6893821		5073	119280a	2012-08-08 02:31:44	B	0	25.197	N	55.181	E	25.197	N	55.181	E	1	0	-129	0	3	401 677478.8	0	32 242 00 00 00 00 00 00 00 00 00 240 00 00 254	0	0	0	0	0	1344425504	2012-08-08 06:31:44	0	1344425504	2012-08-08 06:31:44	221	-10.4	-99.99	-99.99	32.46	100000	100000							-10	-10	-10
6893822		5073	119280a	2012-08-08 04:11:32	B	0	25.211	N	55.172	E	25.211	N	55.172	E	2	0	-125	44	3	401 677465.7	0	32 210 00 00 00 00 00 00 00 00 00 240 00 00 30	0	0	0	0	0	1344431492	2012-08-08 08:11:32	0	1344431492	2012-08-08 08:11:32	221	-10.89	33.25	30.92	32.49	100000	100000							-10	-10	-10
6893823		5073	119280a	2012-08-08 04:34:42	B	0	25.246	N	55.172	E	25.246	N	55.172	E	2	0	-125	44	3	401 677479.4	0	32 230 00 00 00 00 00 00 00 00 00 240 00 00 10	0	0	0	0	0	1344432882	2012-08-08 08:34:42	0	1344432882	2012-08-08 08:34:42	221	-12.52	33.23	30.95	32.51	100000	100000							-10	-10	-10
6893824		5073	119280a	2012-08-08 05:51:29	A	8	25.217	N	55.115	E	25.217	N	55.115	E	3	2	-114	88	3	401 677467.4	0	32 210 00 00 00 00 09 00 162 64 00 240 00 00 30	0	0	0	0	0	1344437489	2012-08-08 09:51:29	0	1344437489	2012-08-08 09:51:29	221	-14.12	33.33	31.25	32.49	100000	100000							-10	-10	-10
6893825		5073	119280a	2012-08-08 10:40:32	B	8	25.173	N	55.076	E	25.173	N	55.076	E	2	0	-129	44	3	401 677474.9	0	32 192 00 00 00 00 00 00 00 00 00 240 00 00 48	0	0	0	0	0	1344454832	2012-08-08 14:40:32	0	1344454832	2012-08-08 14:40:32	221	-12.82	33.36	31.32	32.59	100000	100000							-10	-10	-10
6893826		5073	119280a	2012-08-08 12:10:09	B	8	25.197	N	55.089	E	25.197	N	55.089	E	2	0	-127	44	3	401 677478.9	0	32 242 00 00 08 44 166 202 44 11 97 133 119 177 133	0	0	0	0	0	1344460209	2012-08-08 16:10:09	0	1344460209	2012-08-08 16:10:09	221	-13.48	33.34	31.35	32.52	100000	100000							-10	-10	-10
6899191		5073	119280a	2012-08-09 02:17:29	B	0	25.229	N	55.047	E	25.229	N	55.047	E	1	0	-121	0	3	401 677469.0	0	41 12 08 00 00 00 01 00 00 00 00 240 00 00 227	0	0	0	0	0	1344511049	2012-08-09 06:17:29	0	1344511049	2012-08-09 06:17:29	222	-16.35	33.28	31.51	32.58	100000	100000							-10	-10	-10
6899192		5073	119280a	2012-08-09 06:10:35	B	8	25.212	N	55.071	E	25.212	N	55.071	E	2	0	-130	44	3	401 677472.0	0	32 230 00 00 00 00 00 00 00 00 00 240 02 61 252	0	0	0	0	0	1344525035	2012-08-09 10:10:35	0	1344525035	2012-08-09 10:10:35	222	-13.54	33.25	31.45	32.52	100000	100000							-10	-10	-10
6899193		5073	119280a	2012-08-09 11:48:01	B	8	25.206	N	55.059	E	25.206	N	55.059	E	1	0	-122	0	3	401 677470.9	0	33 18 00 00 00 01 00 00 00 100 00 248 00 00 221	0	0	0	0	0	1344545281	2012-08-09 15:48:01	0	1344545281	2012-08-09 15:48:01	222	-15.68	33.27	31.5	32.53	100000	100000							-10	-10	-10
6899194		5073	119280a	2012-08-09 12:12:59	B	8	25.201	N	55.074	E	25.201	N	55.074	E	1	0	-133	0	3	401 677465.6	0	33 38 00 00 00 00 00 00 66 36 20 71 87 218 144	0	0	0	0	0	1344546779	2012-08-09 16:12:59	0	1344546779	2012-08-09 16:12:59	222	-15.01	33.26	31.42	32.53	100000	100000							-10	-10	-10
6904396		5073	119280a	2012-08-10 02:52:15	B	0	25.226	N	55.239	E	25.226	N	55.239	E	1	0	-122	0	3	401 677585.8	0	60 65 218 161 35 245 122	0	0	0	0	0	1344599535	2012-08-10 06:52:15	0	1344599535	2012-08-10 06:52:15	223	-1.58	-99.99	-99.99	-99.99	100000	100000							-10	-10	-10
6904397		5073	119280a	2012-08-10 03:17:26	B	0	25.215	N	55.118	E	25.215	N	55.118	E	2	0	-127	44	3	401 677470.1	0	33 00 00 08 00 00 00 00 00 00 00 240 00 00 239	0	0	0	0	0	1344601046	2012-08-10 07:17:26	0	1344601046	2012-08-10 07:17:26	223	-13.82	33.24	31.24	32.48	100000	100000							-10	-10	-10
6904398		5073	119280a	2012-08-10 05:03:11	B	8	25.402	N	55.252	E	25.402	N	55.252	E	1	0	-131	0	3	401 677541.2	0	32 230 00 00 00 00 00 00 00 00 00 240 00 00 10	0	0	0	0	0	1344607391	2012-08-10 09:03:11	0	1344607391	2012-08-10 09:03:11	223	-20.23	33.16	30.94	32.39	100000	100000							-10	-10	-10
6904399		5073	119280a	2012-08-10 05:10:16	B	8	25.354	N	55.206	E	25.354	N	55.206	E	2	0	-121	120	3	401 677565.3	0	32 236 00 00 00 00 00 00 00 00 00 240 00 00 04	0	0	0	0	0	1344607816	2012-08-10 09:10:16	0	1344607816	2012-08-10 09:10:16	223	-19.88	33.1	30.88	32.56	100000	100000							-10	-10	-10
6904400		5073	119280a	2012-08-10 09:04:58	B	8	25.338	N	55.13	E	25.338	N	55.13	E	1	0	-134	0	3	401 677458.6	0	32 242 00 00 00 00 00 00 00 00 00 240 00 00 254	0	0	0	0	0	1344621898	2012-08-10 13:04:58	0	1344621898	2012-08-10 13:04:58	223	-21.7	33.12	31.06	32.55	100000	100000							-10	-10	-10
6904401		5073	119280a	2012-08-10 12:03:09	B	8	25.224	N	55.098	E	25.224	N	55.098	E	2	0	-128	44	3	401 677458.7	0	33 06 00 00 00 00 00 00 00 00 00 240 12 08 233	0	0	0	0	0	1344632589	2012-08-10 16:03:09	0	1344632589	2012-08-10 16:03:09	223	-15.44	33.21	31.32	32.52	100000	100000							-10	-10	-10
6909153		5073	119280a	2012-08-11 03:02:04	B	0	25.28	N	54.989	E	25.28	N	54.989	E	2	0	-131	44	3	401 677450.5	0	33 70 00 00 00 00 00 00 00 00 00 240 00 00 169	0	0	0	0	0	1344686524	2012-08-11 07:02:04	0	1344686524	2012-08-11 07:02:04	224	-20.8	33.18	32.95	32.69	100000	100000							-10	-10	-10
6909154		5073	119280a	2012-08-11 04:06:38	B	8	25.277	N	54.978	E	25.277	N	54.978	E	1	0	-130	0	3	401 677448.7	0	33 38 00 00 00 00 00 00 00 00 00 240 00 00 201	0	0	0	0	0	1344690398	2012-08-11 08:06:38	0	1344690398	2012-08-11 08:06:38	224	-20.82	33.19	33	32.68	100000	100000							-10	-10	-10
6909155		5073	119280a	2012-08-11 08:55:11	B	8	25.255	N	54.977	E	25.255	N	54.977	E	2	0	-133	44	3	401 677473.5	0	33 82 00 00 00 00 00 00 00 00 00 240 00 00 157	0	0	0	0	0	1344707711	2012-08-11 12:55:11	0	1344707711	2012-08-11 12:55:11	224	-19.13	33.22	33.03	32.64	100000	100000							-10	-10	-10
6909156		5073	119280a	2012-08-11 12:33:41	B	8	25.241	N	54.969	E	25.241	N	54.969	E	1	0	-136	0	3	401 677468.2	0	33 50 00 00 00 00 00 00 00 00 00 240 00 00 189	0	0	0	0	0	1344720821	2012-08-11 16:33:41	0	1344720821	2012-08-11 16:33:41	224	-19.1	33.25	33.06	32.61	100000	100000							-10	-10	-10
6909157		5073	119280a	2012-08-11 14:06:28	A	8	25.215	N	55.074	E	25.215	N	55.074	E	3	0	-127	89	3	401 677466.0	0	33 18 00 00 00 00 00 00 00 00 00 240 00 00 221	0	0	0	0	0	1344726388	2012-08-11 18:06:28	0	1344726388	2012-08-11 18:06:28	224	-13.5	33.21	32.96	32.53	100000	100000							-10	-10	-10
6914363		5073	119280a	2012-08-12 02:37:23	B	0	25.21	N	55.207	E	25.21	N	55.207	E	2	0	-131	89	3	401 677481.6	0	33 96 00 00 00 00 00 00 00 00 00 224 00 00 143	0	0	0	0	0	1344771443	2012-08-12 06:37:23	0	1344771443	2012-08-12 06:37:23	225	-9.46	33.35	32.77	32.51	100000	100000							-10	-10	-10
6914364		5073	119280a	2012-08-12 03:48:18	A	8	25.201	N	55.133	E	25.201	N	55.133	E	3	0	-127	90	3	401 677458.9	0	33 64 00 32 00 00 00 00 02 00 00 240 00 00 175	0	0	0	0	0	1344775698	2012-08-12 07:48:18	0	1344775698	2012-08-12 07:48:18	225	-12.08	-99.99	-99.99	32.47	100000	100000							-10	-10	-10
6914365		5073	119280a	2012-08-12 04:15:15	B	0	25.205	N	55.141	E	25.205	N	55.141	E	2	0	-127	44	3	401 677458.7	0	33 76 00 00 00 00 16 00 00 00 00 240 00 00 163	0	0	0	0	0	1344777315	2012-08-12 08:15:15	0	1344777315	2012-08-12 08:15:15	225	-11.84	-99.99	-99.99	32.47	100000	100000							-10	-10	-10
6914366		5073	119280a	2012-08-12 06:04:03	B	8	25.186	N	55.181	E	25.186	N	55.181	E	2	0	-123	44	3	401 677463.2	0	41 38 00 00 00 00 00 00 00 00 08 240 00 00 201	0	0	0	0	0	1344783843	2012-08-12 10:04:03	0	1344783843	2012-08-12 10:04:03	225	-11.35	-99.99	-99.99	32.42	100000	100000							-10	-10	-10
6914367		5073	119280a	2012-08-12 09:57:06	B	8	25.153	N	55.207	E	25.153	N	55.207	E	2	0	-136	46	3	401 677463.9	0	33 82 00 00 00 00 00 09 33 192 100 90 223 212 26	0	0	0	0	0	1344797826	2012-08-12 13:57:06	0	1344797826	2012-08-12 13:57:06	225	10.08	-99.99	-99.99	32.23	100000	100000							-10	-10	-10
6914368		5073	119280a	2012-08-12 13:43:21	B	8	25.155	N	55.221	E	25.155	N	55.221	E	1	0	-131	0	3	401 677480.1	0	15 124 216 61 84 114 254	0	0	0	0	0	1344811401	2012-08-12 17:43:21	0	1344811401	2012-08-12 17:43:21	225	12.24	-99.99	-99.99	-99.99	100000	100000							-10	-10	-10
6919250		5073	119280a	2012-08-13 03:54:53	A	0	25.175	N	55.318	E	25.175	N	55.318	E	3	0	-129	88	3	401 677462.1	0	33 70 00 00 00 00 00 43 33 43 246 159 145 94 194	0	0	0	0	0	1344862493	2012-08-13 07:54:53	0	1344862493	2012-08-13 07:54:53	226	6.96	-99.99	-99.99	-99.99	100000	100000							-10	-10	-10
6919251		5073	119280a	2012-08-13 05:24:04	B	0	25.182	N	55.187	E	25.182	N	55.187	E	2	0	-129	44	3	401 677455.5	0	33 140 00 00 00 00 00 00 00 00 00 240 00 00 99	0	0	0	0	0	1344867844	2012-08-13 09:24:04	0	1344867844	2012-08-13 09:24:04	226	-10.65	-99.99	-99.99	32.4	100000	100000							-10	-10	-10
6919252		5073	119280a	2012-08-13 05:44:57	B	0	25.186	N	55.216	E	25.186	N	55.216	E	2	0	-120	45	3	401 677455.0	0	33 160 17 123 109 13 21 134 54 252 32 91 33 96 195	0	0	0	0	0	1344869097	2012-08-13 09:44:57	0	1344869097	2012-08-13 09:44:57	226	-0.4	-99.99	-99.99	-99.99	100000	100000							-10	-10	-10
6919253		5073	119280a	2012-08-13 09:50:15	B	8	25.217	N	55.22	E	25.217	N	55.22	E	1	0	-124	0	3	401 677457.5	0	33 128 00 00 00 00 00 00 00 00 00 240 00 00 111	0	0	0	0	0	1344883815	2012-08-13 13:50:15	0	1344883815	2012-08-13 13:50:15	226	-15.68	-99.99	-99.99	-99.99	100000	100000							-10	-10	-10
6919254		5073	119280a	2012-08-13 10:20:54	B	8	25.217	N	55.205	E	25.217	N	55.205	E	1	0	-121	0	3	401 677455.2	0	33 134 00 00 00 00 00 00 00 00 00 240 00 00 105	0	0	0	0	0	1344885654	2012-08-13 14:20:54	0	1344885654	2012-08-13 14:20:54	226	-12.94	32.33	32.78	32.51	100000	100000							-10	-10	-10
6919255		5073	119280a	2012-08-13 11:30:51	B	7	25.2	N	55.134	E	25.2	N	55.134	E	2	0	-128	45	3	401 677471.7	0	33 76 00 00 00 00 00 00 00 00 00 240 00 00 163	0	0	0	0	0	1344889851	2012-08-13 15:30:51	0	1344889851	2012-08-13 15:30:51	226	-11.96	-99.99	-99.99	32.47	100000	100000							-10	-10	-10
6919256		5073	119280a	2012-08-13 11:53:06	B	0	25.198	N	55.128	E	25.198	N	55.128	E	1	0	-129	0	3	401 677472.8	0	33 102 00 00 00 00 00 00 00 00 00 240 00 00 137	0	0	0	0	0	1344891186	2012-08-13 15:53:06	0	1344891186	2012-08-13 15:53:06	226	-12.16	-99.99	-99.99	32.47	100000	100000							-10	-10	-10
6924179		5073	119280a	2012-08-14 02:00:54	B	0	25.12	N	54.916	E	25.12	N	54.916	E	1	0	-134	0	3	401 677469.6	0	33 178 00 00 00 00 00 00 00 00 00 240 00 00 61	0	0	0	0	0	1344942054	2012-08-14 06:00:54	0	1344942054	2012-08-14 06:00:54	227	-14.08	33.9	33.1	32.72	100000	100000							-10	-10	-10
6924180		5073	119280a	2012-08-14 03:33:01	B	8	25.102	N	54.934	E	25.102	N	54.934	E	1	0	-136	0	3	401 677445.0	0	33 160 00 00 64 80 00 49 91 143 222 11 255 255 96	0	0	0	0	0	1344947581	2012-08-14 07:33:01	0	1344947581	2012-08-14 07:33:01	227	-13.2	33.89	33.07	32.66	100000	100000							-10	-10	-10
6924181		5073	119280a	2012-08-14 05:04:31	B	8	25.247	N	55.034	E	25.247	N	55.034	E	2	0	-122	45	3	401 677462.6	0	33 114 00 00 00 00 00 00 00 00 00 240 00 00 125	0	0	0	0	0	1344953071	2012-08-14 09:04:31	0	1344953071	2012-08-14 09:04:31	227	-17.81	33.82	32.87	32.62	100000	100000							-10	-10	-10
6924182		5073	119280a	2012-08-14 05:26:44	B	0	25.237	N	55.062	E	25.237	N	55.062	E	2	0	-120	44	3	401 677478.9	0	15 118 217 61 85 106 255	0	0	0	0	0	1344954404	2012-08-14 09:26:44	0	1344954404	2012-08-14 09:26:44	227	-16.44	33.74	32.86	32.58	100000	100000							-10	-10	-10
6924183		5073	119280a	2012-08-14 07:12:37	B	8	25.226	N	55.075	E	25.226	N	55.075	E	2	0	-129	44	3	401 677466.8	0	33 192 00 00 00 00 00 00 00 00 00 240 00 00 47	0	0	0	0	0	1344960757	2012-08-14 11:12:37	0	1344960757	2012-08-14 11:12:37	227	-14.9	33.69	32.87	32.54	100000	100000							-10	-10	-10
6924184		5073	119280a	2012-08-14 11:21:00	B	8	25.218	N	55.106	E	25.218	N	55.106	E	2	0	-126	45	3	401 677450.7	0	33 134 00 00 00 00 00 00 00 00 00 240 00 00 105	0	0	0	0	0	1344975660	2012-08-14 15:21:00	0	1344975660	2012-08-14 15:21:00	227	-14.72	33.57	32.91	32.5	100000	100000							-10	-10	-10
6929418		5073	119280a	2012-08-15 03:00:51	A	0	25.217	N	55.142	E	25.217	N	55.142	E	3	0	-123	89	3	401 677451.0	0	33 146 00 00 00 00 00 00 00 00 00 240 00 00 93	0	0	0	0	0	1345032051	2012-08-15 07:00:51	0	1345032051	2012-08-15 07:00:51	228	-12.5	32.81	32.9	32.49	100000	100000							-10	-10	-10
6929419		5073	119280a	2012-08-15 03:14:31	B	0	25.217	N	55.14	E	25.217	N	55.14	E	1	0	-133	0	3	401 677456.8	0	33 230 64 00 00 17 24 96 66 32 01 249 28 33 210	0	0	0	0	0	1345032871	2012-08-15 07:14:31	0	1345032871	2012-08-15 07:14:31	228	-12.62	32.81	32.9	32.49	100000	100000							-10	-10	-10
6929420		5073	119280a	2012-08-15 08:16:00	B	8	25.236	N	55.118	E	25.236	N	55.118	E	2	0	-129	44	3	401 677445.5	0	33 204 00 00 00 00 00 00 00 00 00 240 00 00 35	0	0	0	0	0	1345050960	2012-08-15 12:16:00	0	1345050960	2012-08-15 12:16:00	228	-15.09	32.78	32.9	32.52	100000	100000							-10	-10	-10
6929421		5073	119280a	2012-08-15 09:27:51	B	8	25.227	N	55.14	E	25.227	N	55.14	E	2	0	-131	44	3	401 677449.2	0	33 146 00 00 00 00 00 00 00 00 00 240 00 00 93	0	0	0	0	0	1345055271	2012-08-15 13:27:51	0	1345055271	2012-08-15 13:27:51	228	-13.22	32.79	32.89	32.5	100000	100000							-10	-10	-10
6934602		5073	119280a	2012-08-16 02:36:13	B	0	25.242	N	55.244	E	25.242	N	55.244	E	1	0	-128	0	3	401 677446.0	0	33 192 00 00 00 00 00 00 00 00 00 240 00 00 47	0	0	0	0	0	1345116973	2012-08-16 06:36:13	0	1345116973	2012-08-16 06:36:13	229	-5.09	-99.99	-99.99	-99.99	100000	100000							-10	-10	-10
6934603		5073	119280a	2012-08-16 04:20:45	B	0	25.195	N	55.194	E	25.195	N	55.194	E	2	0	-125	44	3	401 677438.6	0	34 00 228 18 20 161 08 04 01 00 00 240 00 00 238	0	0	0	0	0	1345123245	2012-08-16 08:20:45	0	1345123245	2012-08-16 08:20:45	229	-4.14	-99.99	-99.99	32.45	100000	100000							-10	-10	-10
6934604		5073	119280a	2012-08-16 04:40:25	B	0	25.202	N	55.173	E	25.202	N	55.173	E	1	0	-124	0	3	401 677440.6	0	33 178 00 00 00 00 00 00 00 00 00 240 00 00 61	0	0	0	0	0	1345124425	2012-08-16 08:40:25	0	1345124425	2012-08-16 08:40:25	229	-10.67	-99.99	-99.99	32.48	100000	100000							-10	-10	-10
6934605		5073	119280a	2012-08-16 08:05:21	B	8	25.219	N	55.139	E	25.219	N	55.139	E	2	0	-129	44	3	401 677450.0	0	33 178 00 00 00 00 00 00 00 00 00 240 00 00 61	0	0	0	0	0	1345136721	2012-08-16 12:05:21	0	1345136721	2012-08-16 12:05:21	229	-12.8	33.08	32.9	32.49	100000	100000							-10	-10	-10
6939416		5073	119280a	2012-08-17 04:33:30	B	0	25.248	N	55.139	E	25.248	N	55.139	E	2	0	-125	44	3	401 677454.9	0	33 204 00 00 00 00 00 00 00 00 00 240 00 00 35	0	0	0	0	0	1345210410	2012-08-17 08:33:30	0	1345210410	2012-08-17 08:33:30	230	-15.12	32.61	32.87	32.52	100000	100000							-10	-10	-10
6939417		5073	119280a	2012-08-17 07:56:47	B	8	25.246	N	55.141	E	25.246	N	55.141	E	1	0	-135	0	3	401 677453.3	0	33 210 00 00 00 00 00 01 00 00 00 240 00 00 29	0	0	0	0	0	1345222607	2012-08-17 11:56:47	0	1345222607	2012-08-17 11:56:47	230	-14.71	32.61	32.87	32.52	100000	100000							-10	-10	-10
6939418		5073	119280a	2012-08-17 10:46:00	B	8	25.25	N	55.143	E	25.25	N	55.143	E	1	0	-122	0	3	401 677452.2	0	33 108 02 00 21 213 98 244 143 80 15 58 180 108 76	0	0	0	0	0	1345232760	2012-08-17 14:46:00	0	1345232760	2012-08-17 14:46:00	230	-14.84	32.61	32.87	32.52	100000	100000							-10	-10	-10
6949500		5073	119280a	2012-08-19 04:49:33	B	0	25.245	N	55.118	E	25.245	N	55.118	E	2	0	-128	45	3	401 677451.0	0	34 32 00 00 00 00 00 20 46 00 37 188 66 206 180	0	0	0	0	0	1345384173	2012-08-19 08:49:33	0	1345384173	2012-08-19 08:49:33	232	-15.68	33.67	33.47	32.53	100000	100000							-10	-10	-10
6949501		5073	119280a	2012-08-19 07:06:44	B	8	25.235	N	55.115	E	25.235	N	55.115	E	2	0	-120	44	3	401 677450.4	0	34 32 00 00 00 00 00 00 00 00 00 240 00 00 206	0	0	0	0	0	1345392404	2012-08-19 11:06:44	0	1345392404	2012-08-19 11:06:44	232	-15.2	33.69	33.49	32.52	100000	100000							-10	-10	-10
6949502		5073	119280a	2012-08-19 09:21:10	B	8	25.231	N	55.119	E	25.231	N	55.119	E	1	0	-128	0	3	401 677448.4	0	34 32 00 08 00 00 00 08 33 00 135 80 130 19 38	0	0	0	0	0	1345400470	2012-08-19 13:21:10	0	1345400470	2012-08-19 13:21:10	232	-14.72	33.69	33.49	32.51	100000	100000							-10	-10	-10
6949503		5073	119280a	2012-08-19 10:22:14	B	8	25.204	N	55.124	E	25.204	N	55.124	E	2	0	-129	44	3	401 677450.8	0	34 70 00 00 00 00 00 00 00 00 00 235 05 00 168	0	0	0	0	0	1345404134	2012-08-19 14:22:14	0	1345404134	2012-08-19 14:22:14	232	-12.8	33.73	33.53	32.47	100000	100000							-10	-10	-10
6949504		5073	119280a	2012-08-19 14:23:07	B	8	25.175	N	55.112	E	25.175	N	55.112	E	1	0	-133	0	3	401 677459.1	0	34 64 00 00 00 00 00 00 00 00 00 240 00 00 174	0	0	0	0	0	1345418587	2012-08-19 18:23:07	0	1345418587	2012-08-19 18:23:07	232	-10.78	33.74	33.51	32.52	100000	100000							-10	-10	-10
6949505		5073	119280a	2012-08-19 14:23:30	B	8	25.2	N	55.146	E	25.2	N	55.146	E	2	0	-134	46	3	401 677457.7	0	34 64 00 00 130 01 00 00 00 32 00 240 00 00 174	0	0	0	0	0	1345418610	2012-08-19 18:23:30	0	1345418610	2012-08-19 18:23:30	232	-11.24	-99.99	33.49	32.47	100000	100000							-10	-10	-10
6953795		5073	119280a	2012-08-20 02:48:31	B	0	25.135	N	55.184	E	25.135	N	55.184	E	1	0	-129	0	3	401 677447.5	0	34 50 00 00 00 00 00 00 00 00 00 232 82 148 165	0	0	0	0	0	1345463311	2012-08-20 06:48:31	0	1345463311	2012-08-20 06:48:31	233	4.43	-99.99	32.13	32.24	100000	100000							-10	-10	-10
6953796		5073	119280a	2012-08-20 03:59:49	B	0	25.21	N	55.142	E	25.21	N	55.142	E	2	0	-134	48	3	401 677451.7	0	34 128 00 00 00 00 00 00 00 00 00 240 00 00 110	0	0	0	0	0	1345467589	2012-08-20 07:59:49	0	1345467589	2012-08-20 07:59:49	233	-12.08	32.36	33.08	32.48	100000	100000							-10	-10	-10
6953797		5073	119280a	2012-08-20 05:00:33	A	8	25.225	N	55.13	E	25.225	N	55.13	E	3	0	-121	90	3	401 677445.0	0	34 96 00 00 00 00 00 00 00 00 00 240 00 00 142	0	0	0	0	0	1345471233	2012-08-20 09:00:33	0	1345471233	2012-08-20 09:00:33	233	-13.7	32.27	33.05	32.49	100000	100000							-10	-10	-10
6953798		5073	119280a	2012-08-20 09:07:46	B	8	25.241	N	55.106	E	25.241	N	55.106	E	1	0	-130	0	3	401 677437.6	0	34 82 00 00 00 00 00 00 00 00 00 240 16 56 19	0	0	0	0	0	1345486066	2012-08-20 13:07:46	0	1345486066	2012-08-20 13:07:46	233	-16.1	32.22	33.09	32.54	100000	100000							-10	-10	-10
6953799		5073	119280a	2012-08-20 10:40:36	B	8	25.244	N	55.1	E	25.244	N	55.1	E	1	0	-138	0	3	401 677440.8	0	17 111 216 59 81 103 13	0	0	0	0	0	1345491636	2012-08-20 14:40:36	0	1345491636	2012-08-20 14:40:36	233	-16.64	32.22	33.1	32.55	100000	100000							-10	-10	-10
6953801		5073	119280a	2012-08-20 13:58:26	B	8	25.052	N	54.931	E	25.052	N	54.931	E	2	0	-129	44	3	401 677469.5	0	34 76 00 00 00 00 00 00 00 00 00 240 00 00 162	0	0	0	0	0	1345503506	2012-08-20 17:58:26	0	1345503506	2012-08-20 17:58:26	233	-10.24	32.67	33.26	32.55	100000	100000							-10	-10	-10
6953802		5073	119280a	2012-08-21 02:29:53	B	0	25.205	N	55.02	E	25.205	N	55.02	E	2	0	-133	44	3	401 677454.9	0	34 140 00 00 00 00 00 00 01 02 194 108 00 02 122	0	0	0	0	0	1345548593	2012-08-21 06:29:53	0	1345548593	2012-08-21 06:29:53	234	-15.3	34.11	33.14	32.56	100000	100000							-10	-10	-10
6959601		5073	119280a	2012-08-21 03:55:51	B	8	25.2	N	55.071	E	25.2	N	55.071	E	1	0	-126	0	3	401 677442.2	0	34 108 00 00 00 00 00 00 00 00 00 238 02 128 130	0	0	0	0	0	1345553751	2012-08-21 07:55:51	0	1345553751	2012-08-21 07:55:51	234	-15.48	34.21	33.09	32.54	100000	100000							-10	-10	-10
6959602		5073	119280a	2012-08-21 04:41:19	B	8	25.208	N	55.146	E	25.208	N	55.146	E	2	0	-125	44	3	401 677433.2	0	34 146 00 00 00 00 00 00 00 00 00 240 00 00 92	0	0	0	0	0	1345556479	2012-08-21 08:41:19	0	1345556479	2012-08-21 08:41:19	234	-11.72	-99.99	33.1	32.48	100000	100000							-10	-10	-10
6959603		5073	119280a	2012-08-21 05:20:46	B	7	25.214	N	55.139	E	25.214	N	55.139	E	2	0	-122	44	3	401 677449.1	0	34 76 00 00 00 00 00 03 64 64 08 240 00 00 162	0	0	0	0	0	1345558846	2012-08-21 09:20:46	0	1345558846	2012-08-21 09:20:46	234	-12.5	34.34	33.07	32.48	100000	100000							-10	-10	-10
6959604		5073	119280a	2012-08-21 06:24:40	B	8	25.234	N	55.118	E	25.234	N	55.118	E	2	0	-121	45	3	401 677440.8	0	34 128 00 00 00 00 00 00 00 00 00 240 00 00 110	0	0	0	0	0	1345562680	2012-08-21 10:24:40	0	1345562680	2012-08-21 10:24:40	234	-14.96	34.2	33.06	32.51	100000	100000							-10	-10	-10
6959605		5073	119280a	2012-08-21 08:54:40	B	8	25.248	N	55.13	E	25.248	N	55.13	E	2	0	-129	46	3	401 677433.7	0	34 140 00 00 00 00 00 00 00 00 00 236 04 00 100	0	0	0	0	0	1345571680	2012-08-21 12:54:40	0	1345571680	2012-08-21 12:54:40	234	-15.78	34.13	33.07	32.52	100000	100000							-10	-10	-10
6964456		5073	119280a	2012-08-22 03:36:17	B	0	25.223	N	55.128	E	25.223	N	55.128	E	2	0	-122	44	3	401 677441.3	0	34 102 00 00 00 00 00 00 00 00 00 238 02 00 136	0	0	0	0	0	1345638977	2012-08-22 07:36:17	0	1345638977	2012-08-22 07:36:17	235	-13.7	34.16	33.05	32.49	100000	100000							-10	-10	-10
6964457		5073	119280a	2012-08-22 04:23:53	B	0	25.229	N	55.115	E	25.229	N	55.115	E	2	0	-127	44	3	401 677444.8	0	34 134 00 00 00 00 00 00 00 00 00 238 02 00 104	0	0	0	0	0	1345641833	2012-08-22 08:23:53	0	1345641833	2012-08-22 08:23:53	235	-14.84	34.14	33.06	32.51	100000	100000							-10	-10	-10
6964458		5073	119280a	2012-08-22 05:09:52	B	8	25.236	N	55.114	E	25.236	N	55.114	E	1	0	-126	0	3	401 677449.4	0	34 166 00 00 00 00 00 00 00 00 00 236 04 00 72	0	0	0	0	0	1345644592	2012-08-22 09:09:52	0	1345644592	2012-08-22 09:09:52	235	-15.32	34.13	33.07	32.52	100000	100000							-10	-10	-10
6964459		5073	119280a	2012-08-22 08:43:17	B	8	25.219	N	55.088	E	25.219	N	55.088	E	1	0	-132	0	3	401 677436.7	0	34 114 00 00 00 00 00 00 00 00 00 240 00 00 124	0	0	0	0	0	1345657397	2012-08-22 12:43:17	0	1345657397	2012-08-22 12:43:17	235	-15.14	34.14	33.09	32.52	100000	100000							-10	-10	-10
6964460		5073	119280a	2012-08-22 10:22:28	B	8	25.216	N	55.092	E	25.216	N	55.092	E	1	0	-131	0	3	401 677433.4	0	34 198 00 00 00 00 00 00 00 00 00 237 03 00 40	0	0	0	0	0	1345663348	2012-08-22 14:22:28	0	1345663348	2012-08-22 14:22:28	235	-14.94	34.15	33.08	32.51	100000	100000							-10	-10	-10
6964461		5073	119280a	2012-08-22 13:12:27	B	8	25.208	N	55.08	E	25.208	N	55.08	E	1	0	-126	0	3	401 677433.3	0	34 160 00 01 00 04 00 00 00 00 00 240 00 00 78	0	0	0	0	0	1345673547	2012-08-22 17:12:27	0	1345673547	2012-08-22 17:12:27	235	-14.4	34.15	33.08	32.51	100000	100000							-10	-10	-10
6969130		5073	119280a	2012-08-23 04:58:26	B	0	25.21	N	55.111	E	25.21	N	55.111	E	2	0	-125	44	3	401 677440.2	0	34 146 00 00 178 08 64 166 08 00 00 240 00 00 92	0	0	0	0	0	1345730306	2012-08-23 08:58:26	0	1345730306	2012-08-23 08:58:26	236	-13.8	33.52	33.04	32.48	100000	100000							-10	-10	-10
6969131		5073	119280a	2012-08-23 04:58:48	B	0	25.215	N	55.101	E	25.215	N	55.101	E	1	0	-136	0	3	401 677445.3	0	34 160 00 00 00 00 00 00 00 00 00 240 00 00 78	0	0	0	0	0	1345730328	2012-08-23 08:58:48	0	1345730328	2012-08-23 08:58:48	236	-14.75	33.52	33.06	32.5	100000	100000							-10	-10	-10
6969132		5073	119280a	2012-08-23 05:41:46	B	8	25.209	N	55.115	E	25.209	N	55.115	E	2	1	-118	44	3	401 677439.5	0	34 192 00 00 00 00 00 00 00 00 00 240 00 00 46	0	0	0	0	0	1345732906	2012-08-23 09:41:46	0	1345732906	2012-08-23 09:41:46	236	-13.59	33.52	33.03	32.48	100000	100000							-10	-10	-10
6969133		5073	119280a	2012-08-23 10:16:08	B	8	25.202	N	55.129	E	25.202	N	55.129	E	1	0	-129	0	3	401 677448.0	0	34 200 00 00 00 00 00 00 00 00 00 240 00 00 46	0	0	0	0	0	1345749368	2012-08-23 14:16:08	0	1345749368	2012-08-23 14:16:08	236	-12.38	-99.99	33.03	32.47	100000	100000							-10	-10	-10
6969134		5073	119280a	2012-08-23 11:19:02	B	8	25.207	N	55.124	E	25.207	N	55.124	E	2	0	-129	46	3	401 677446.0	0	34 224 00 00 00 00 00 00 00 00 00 240 00 00 14	0	0	0	0	0	1345753142	2012-08-23 15:19:02	0	1345753142	2012-08-23 15:19:02	236	-12.98	33.51	33.02	32.47	100000	100000							-10	-10	-10
6969135		5073	119280a	2012-08-23 14:23:34	B	8	25.202	N	55.129	E	25.202	N	55.129	E	1	0	-130	0	3	401 677447.2	0	34 146 00 00 00 00 00 00 00 00 00 240 00 00 92	0	0	0	0	0	1345764214	2012-08-23 18:23:34	0	1345764214	2012-08-23 18:23:34	236	-12.38	-99.99	33.03	32.47	100000	100000							-10	-10	-10
6969136		5073	119280a	2012-08-24 01:25:04	Z	1	25.511	N	54.08	E	25.511	N	54.08	E	1	0	-129	0	2	401 672530.0	0	71 240 236 15 07 225 15	0	0	0	0	0	1345803904	2012-08-24 05:25:04	0	1345803904	2012-08-24 05:25:04	237	-33.54	32.1	33.06	32.9	13.49	-13.46	19.07	134.936					-10	-10	-10
6975182		5073	119280a	2012-08-24 02:50:44	B	0	25.219	N	55.122	E	25.219	N	55.122	E	2	0	-126	47	3	401 677443.3	0	34 192 00 00 00 00 00 00 00 00 00 240 00 00 46	0	0	0	0	0	1345809044	2012-08-24 06:50:44	0	1345809044	2012-08-24 06:50:44	237	-13.82	32.65	33.04	32.49	100000	100000							-10	-10	-10
6975183		5073	119280a	2012-08-24 05:24:23	B	8	25.23	N	55.137	E	25.23	N	55.137	E	2	0	-121	44	3	401 677447.2	0	34 210 00 00 00 00 00 00 00 00 00 240 00 00 28	0	0	0	0	0	1345818263	2012-08-24 09:24:23	0	1345818263	2012-08-24 09:24:23	237	-13.58	32.7	33.08	32.5	100000	100000							-10	-10	-10
6980761		5073	119280a	2012-08-25 02:33:15	B	0	25.258	N	55.179	E	25.258	N	55.179	E	1	0	-136	0	3	401 677441.8	0	34 70 00 00 00 00 00 00 21 55 232 22 86 62 13	0	0	0	0	0	1345894395	2012-08-25 06:33:15	0	1345894395	2012-08-25 06:33:15	238	-12.74	32.75	33.12	32.51	100000	100000							-10	-10	-10
6980762		5073	119280a	2012-08-25 04:10:07	B	8	25.251	N	55.158	E	25.251	N	55.158	E	1	0	-124	0	3	401 677443.1	0	34 198 00 00 00 00 00 00 00 00 00 237 03 00 40	0	0	0	0	0	1345900207	2012-08-25 08:10:07	0	1345900207	2012-08-25 08:10:07	238	-13.61	32.79	33.11	32.52	100000	100000							-10	-10	-10
6980763		5073	119280a	2012-08-25 04:33:03	B	0	25.235	N	55.152	E	25.235	N	55.152	E	1	0	-129	0	3	401 677444.5	0	34 210 00 00 00 00 00 00 00 00 00 240 00 00 28	0	0	0	0	0	1345901583	2012-08-25 08:33:03	0	1345901583	2012-08-25 08:33:03	238	-12.98	32.83	33.11	32.51	100000	100000							-10	-10	-10
6980764		5073	119280a	2012-08-25 04:56:12	B	0	25.236	N	55.147	E	25.236	N	55.147	E	2	0	-127	45	3	401 677440.4	0	34 236 00 00 00 00 00 00 00 00 00 229 03 00 02	0	0	0	0	0	1345902972	2012-08-25 08:56:12	0	1345902972	2012-08-25 08:56:12	238	-13.37	32.83	33.1	32.51	100000	100000							-10	-10	-10
6980765		5073	119280a	2012-08-25 06:41:28	A	8	25.207	N	55.124	E	25.207	N	55.124	E	3	3	-116	89	3	401 677436.8	0	34 224 00 00 00 00 00 00 00 00 00 240 00 00 14	0	0	0	0	0	1345909288	2012-08-25 10:41:28	0	1345909288	2012-08-25 10:41:28	238	-12.98	32.86	33.02	32.47	100000	100000							-10	-10	-10
6980766		5073	119280a	2012-08-25 09:52:15	B	8	25.203	N	55.107	E	25.203	N	55.107	E	1	0	-121	0	3	401 677445.8	0	35 06 00 00 00 00 00 00 00 00 00 240 00 00 231	0	0	0	0	0	1345920735	2012-08-25 13:52:15	0	1345920735	2012-08-25 13:52:15	238	-13.28	32.88	33.04	32.49	100000	100000							-10	-10	-10
6980767		5073	119280a	2012-08-25 13:35:15	B	8	25.19	N	55.1	E	25.19	N	55.1	E	1	0	-131	0	3	401 677443.1	0	34 204 00 00 00 00 00 00 00 00 00 235 05 00 34	0	0	0	0	0	1345934115	2012-08-25 17:35:15	0	1345934115	2012-08-25 17:35:15	238	-12.4	32.89	33.05	32.52	100000	100000							-10	-10	-10
6985038		5073	119280a	2012-08-26 03:41:18	B	0	25.213	N	55.11	E	25.213	N	55.11	E	2	0	-129	44	3	401 677442.3	0	34 236 00 00 00 00 00 00 00 00 00 237 03 00 02	0	0	0	0	0	1345984878	2012-08-26 07:41:18	0	1345984878	2012-08-26 07:41:18	239	-14.09	31.65	33.05	32.49	100000	100000							-10	-10	-10
6985039		5073	119280a	2012-08-26 04:21:56	B	8	25.215	N	55.102	E	25.215	N	55.102	E	1	0	-125	0	3	401 677443.2	0	35 12 00 00 00 00 00 00 00 00 00 239 01 00 225	0	0	0	0	0	1345987316	2012-08-26 08:21:56	0	1345987316	2012-08-26 08:21:56	239	-14.69	31.68	33.06	32.5	100000	100000							-10	-10	-10
6985040		5073	119280a	2012-08-26 04:41:27	B	0	25.203	N	55.107	E	25.203	N	55.107	E	2	0	-125	44	3	401 677435.3	0	35 32 00 00 00 00 00 00 00 00 00 240 00 00 205	0	0	0	0	0	1345988487	2012-08-26 08:41:27	0	1345988487	2012-08-26 08:41:27	239	-13.28	31.64	33.04	32.49	100000	100000							-10	-10	-10
6985041		5073	119280a	2012-08-26 06:05:42	B	8	25.199	N	55.104	E	25.199	N	55.104	E	1	0	-127	0	3	401 677436.8	0	35 12 00 00 00 00 00 00 00 00 00 239 01 00 225	0	0	0	0	0	1345993542	2012-08-26 10:05:42	0	1345993542	2012-08-26 10:05:42	239	-12.93	31.68	33.05	32.5	100000	100000							-10	-10	-10
6985042		5073	119280a	2012-08-26 06:23:23	B	0	25.202	N	55.109	E	25.202	N	55.109	E	1	0	-130	0	3	401 677440.9	0	35 32 00 00 00 00 00 00 00 00 00 240 00 00 205	0	0	0	0	0	1345994603	2012-08-26 10:23:23	0	1345994603	2012-08-26 10:23:23	239	-13.18	31.66	33.04	32.49	100000	100000							-10	-10	-10
6985043		5073	119280a	2012-08-26 09:35:09	B	8	25.193	N	55.1	E	25.193	N	55.1	E	1	0	-134	0	3	401 677441.2	0	35 70 00 00 00 00 00 00 00 00 00 240 00 00 167	0	0	0	0	0	1346006109	2012-08-26 13:35:09	0	1346006109	2012-08-26 13:35:09	239	-12.58	31.73	33.05	32.51	100000	100000							-10	-10	-10
6990306		5073	119280a	2012-08-27 04:07:04	B	0	25.2	N	55.103	E	25.2	N	55.103	E	1	0	-129	0	3	401 677440.8	0	35 50 00 00 00 00 00 00 00 00 00 240 00 32 187	0	0	0	0	0	1346072824	2012-08-27 08:07:04	0	1346072824	2012-08-27 08:07:04	240	-13	32.83	33.58	32.5	100000	100000							-10	-10	-10
6990308		5073	119280a	2012-08-27 05:56:28	B	8	25.177	N	55.074	E	25.177	N	55.074	E	1	1	-116	0	3	401 677436.0	0	35 32 00 00 00 00 00 00 00 00 00 240 00 00 205	0	0	0	0	0	1346079388	2012-08-27 09:56:28	0	1346079388	2012-08-27 09:56:28	240	-13.18	32.84	33.65	32.59	100000	100000							-10	-10	-10
6990309		5073	119280a	2012-08-27 12:47:41	B	8	25.14	N	55.082	E	25.14	N	55.082	E	2	0	-126	44	3	401 677443.0	0	35 32 00 00 00 00 00 00 00 00 00 240 00 00 205	0	0	0	0	0	1346104061	2012-08-27 16:47:41	0	1346104061	2012-08-27 16:47:41	240	-10.48	32.74	33.67	32.65	100000	100000							-10	-10	-10
6990310		5073	119280a	2012-08-27 14:25:35	B	8	25.155	N	55.116	E	25.155	N	55.116	E	1	0	-134	0	3	401 677448.8	0	35 102 02 00 00 01 16 04 04 00 192 178 172 80 135	0	0	0	0	0	1346109935	2012-08-27 18:25:35	0	1346109935	2012-08-27 18:25:35	240	-9.37	32.66	33.58	32.53	100000	100000							-10	-10	-10
6994824		5073	119280a	2012-08-28 05:42:54	B	0	25.179	N	55.123	E	25.179	N	55.123	E	2	0	-127	57	3	401 677436.5	0	35 70 00 00 00 00 00 00 00 00 00 240 00 00 167	0	0	0	0	0	1346164974	2012-08-28 09:42:54	0	1346164974	2012-08-28 09:42:54	241	-10.74	32.81	33.33	32.49	100000	100000							-10	-10	-10
6994825		5073	119280a	2012-08-28 09:16:13	B	8	25.175	N	55.139	E	25.175	N	55.139	E	1	0	-126	0	3	401 677435.0	0	35 114 00 00 00 00 00 00 00 00 00 240 00 00 123	0	0	0	0	0	1346177773	2012-08-28 13:16:13	0	1346177773	2012-08-28 13:16:13	241	-10.16	-99.99	33.26	32.46	100000	100000							-10	-10	-10
6994826		5073	119280a	2012-08-28 10:23:50	B	8	25.176	N	55.136	E	25.176	N	55.136	E	1	0	-129	0	3	401 677435.4	0	35 70 00 00 00 00 00 00 00 00 00 240 00 00 167	0	0	0	0	0	1346181830	2012-08-28 14:23:50	0	1346181830	2012-08-28 14:23:50	241	-10.4	-99.99	33.27	32.47	100000	100000							-10	-10	-10
6994827		5073	119280a	2012-08-28 14:09:53	B	8	25.185	N	55.126	E	25.185	N	55.126	E	1	0	-133	0	3	401 677446.1	0	35 76 00 00 00 00 00 00 00 00 00 240 00 00 161	0	0	0	0	0	1346195393	2012-08-28 18:09:53	0	1346195393	2012-08-28 18:09:53	241	-11.14	-99.99	33.33	32.48	100000	100000							-10	-10	-10
6998617		5073	119280a	2012-08-29 02:30:53	B	0	25.201	N	55.152	E	25.201	N	55.152	E	1	0	-127	0	3	401 677439.8	0	35 134 00 00 00 00 00 00 00 00 00 240 00 00 103	0	0	0	0	0	1346239853	2012-08-29 06:30:53	0	1346239853	2012-08-29 06:30:53	242	-11.05	-99.99	33.25	32.47	100000	100000							-10	-10	-10
6998618		5073	119280a	2012-08-29 04:17:58	B	0	25.195	N	55.146	E	25.195	N	55.146	E	1	0	-136	0	3	401 677433.5	0	35 108 00 00 00 00 00 00 00 00 00 240 00 00 129	0	0	0	0	0	1346246278	2012-08-29 08:17:58	0	1346246278	2012-08-29 08:17:58	242	-10.94	-99.99	33.26	32.47	100000	100000							-10	-10	-10
6998619		5073	119280a	2012-08-29 05:14:09	B	0	25.211	N	55.141	E	25.211	N	55.141	E	1	0	-122	0	3	401 677432.3	0	35 140 213 143 108 107 82 222 125 219 191 176 80 41 192	0	0	0	0	0	1346249649	2012-08-29 09:14:09	0	1346249649	2012-08-29 09:14:09	242	-12.2	32.95	33.29	32.48	100000	100000							-10	-10	-10
6998620		5073	119280a	2012-08-29 05:29:12	B	0	25.207	N	55.123	E	25.207	N	55.123	E	2	0	-124	45	3	401 677436.4	0	35 146 00 00 00 00 00 00 00 00 00 240 00 00 91	0	0	0	0	0	1346250552	2012-08-29 09:29:12	0	1346250552	2012-08-29 09:29:12	242	-13.04	32.89	33.34	32.47	100000	100000							-10	-10	-10
6998621		5073	119280a	2012-08-29 12:00:07	B	8	25.209	N	55.143	E	25.209	N	55.143	E	2	0	-122	44	3	401 677433.3	0	35 166 00 00 00 00 02 01 27 00 60 05 167 160 36	0	0	0	0	0	1346274007	2012-08-29 16:00:07	0	1346274007	2012-08-29 16:00:07	242	-11.96	32.96	33.29	32.48	100000	100000							-10	-10	-10
7003158		5073	119280a	2012-08-30 03:42:41	B	0	25.236	N	55.155	E	25.236	N	55.155	E	1	0	-130	0	3	401 677437.1	0	35 134 00 00 00 00 00 00 00 00 00 240 00 00 71	0	0	0	0	0	1346330561	2012-08-30 07:42:41	0	1346330561	2012-08-30 07:42:41	243	-12.86	33.44	33.18	32.51	100000	100000							-10	-10	-10
7003159		5073	119280a	2012-08-30 05:11:04	B	0	25.236	N	55.151	E	25.236	N	55.151	E	1	0	-127	0	3	401 677437.2	0	35 192 00 00 00 00 00 00 00 00 00 240 00 00 45	0	0	0	0	0	1346335864	2012-08-30 09:11:04	0	1346335864	2012-08-30 09:11:04	243	-13.1	33.41	33.19	32.51	100000	100000							-10	-10	-10
7003160		5073	119280a	2012-08-30 06:38:02	B	8	25.212	N	55.121	E	25.212	N	55.121	E	2	2	-117	44	3	401 677433.0	0	35 140 00 00 00 00 00 00 00 00 00 240 01 00 96	0	0	0	0	0	1346341082	2012-08-30 10:38:02	0	1346341082	2012-08-30 10:38:02	243	-13.46	33.3	33.33	32.48	100000	100000							-10	-10	-10
7003161		5073	119280a	2012-08-30 08:57:26	B	8	25.211	N	55.112	E	25.211	N	55.112	E	1	0	-128	0	3	401 677433.9	0	35 128 00 00 00 00 00 00 00 00 00 240 00 00 109	0	0	0	0	0	1346349446	2012-08-30 12:57:26	0	1346349446	2012-08-30 12:57:26	243	-13.84	33.32	33.34	32.48	100000	100000							-10	-10	-10
7003162		5073	119280a	2012-08-30 11:36:53	B	8	25.2	N	55.121	E	25.2	N	55.121	E	2	0	-126	45	3	401 677436.6	0	35 114 00 00 00 00 00 00 00 00 00 240 00 00 123	0	0	0	0	0	1346359013	2012-08-30 15:36:53	0	1346359013	2012-08-30 15:36:53	243	-12.74	33.34	33.34	32.48	100000	100000							-10	-10	-10
7003163		5073	119280a	2012-08-30 13:18:03	B	8	25.211	N	55.11	E	25.211	N	55.11	E	2	0	-124	44	3	401 677431.3	0	35 185 138 134 83 97 201 24 60 214 80 158 160 07 113	0	0	0	0	0	1346365083	2012-08-30 17:18:03	0	1346365083	2012-08-30 17:18:03	243	-13.92	33.33	33.35	32.48	100000	100000							-10	-10	-10
7007633		5073	119280a	2012-08-31 04:37:46	B	0	25.189	N	55.156	E	25.189	N	55.156	E	2	0	-127	44	3	401 677427.8	0	35 166 00 00 00 00 00 00 00 00 00 240 00 00 71	0	0	0	0	0	1346420266	2012-08-31 08:37:46	0	1346420266	2012-08-31 08:37:46	244	-10.1	-99.99	33.21	32.45	100000	100000							-10	-10	-10
7007634		5073	119280a	2012-08-31 05:00:49	B	0	25.182	N	55.144	E	25.182	N	55.144	E	1	0	-130	0	3	401 677419.3	0	35 192 00 00 00 64 00 02 08 00 16 208 00 00 45	0	0	0	0	0	1346421649	2012-08-31 09:00:49	0	1346421649	2012-08-31 09:00:49	244	-10.28	-99.99	33.24	32.46	100000	100000							-10	-10	-10
7007635		5073	119280a	2012-08-31 08:47:04	B	8	25.218	N	55.131	E	25.218	N	55.131	E	2	0	-122	44	3	401 677427.5	0	35 230 00 00 00 00 00 00 00 00 00 240 00 00 07	0	0	0	0	0	1346435224	2012-08-31 12:47:04	0	1346435224	2012-08-31 12:47:04	244	-13.22	33.51	33.29	32.48	100000	100000							-10	-10	-10
7007636		5073	119280a	2012-08-31 09:54:31	B	8	25.221	N	55.131	E	25.221	N	55.131	E	1	0	-131	0	3	401 677425.8	0	35 192 00 00 00 00 00 00 00 00 00 240 00 00 45	0	0	0	0	0	1346439271	2012-08-31 13:54:31	0	1346439271	2012-08-31 13:54:31	244	-13.4	33.5	33.28	32.49	100000	100000							-10	-10	-10
7007637		5073	119280a	2012-08-31 12:49:54	B	8	25.222	N	55.121	E	25.222	N	55.121	E	1	0	-127	0	3	401 677434.5	0	35 210 00 00 00 00 00 00 00 00 00 240 00 00 27	0	0	0	0	0	1346449794	2012-08-31 16:49:54	0	1346449794	2012-08-31 16:49:54	244	-14.06	33.5	33.3	32.49	100000	100000							-10	-10	-10
7007638		5073	119280a	2012-08-31 14:31:17	B	8	25.22	N	55.134	E	25.22	N	55.134	E	1	0	-130	0	3	401 677431.9	0	35 192 00 00 00 00 00 00 08 175 94 63 47 171 39	0	0	0	0	0	1346455877	2012-08-31 18:31:17	0	1346455877	2012-08-31 18:31:17	244	-13.16	33.5	33.28	32.49	100000	100000							-10	-10	-10
7011659		5073	119280a	2012-09-01 02:55:19	B	0	25.238	N	55.112	E	25.238	N	55.112	E	1	0	-130	0	3	401 677438.2	0	35 172 00 00 00 00 00 00 00 00 00 240 00 00 65	0	0	0	0	0	1346500519	2012-09-01 06:55:19	0	1346500519	2012-09-01 06:55:19	245	-15.56	33.58	33.25	32.66	100000	100000							-10	-10	2.31853
7011660		5073	119280a	2012-09-01 09:39:00	B	8	25.235	N	55.109	E	25.235	N	55.109	E	1	0	-136	0	3	401 677432.8	0	36 32 00 00 00 00 00 00 00 00 00 240 00 00 204	0	0	0	0	0	1346524740	2012-09-01 13:39:00	0	1346524740	2012-09-01 13:39:00	245	-15.56	33.59	33.27	32.67	100000	100000							-10	-10	2.31068
7011661		5073	119280a	2012-09-01 11:30:09	B	8	25.233	N	55.11	E	25.233	N	55.11	E	1	0	-125	0	3	401 677430.0	0	35 224 00 00 04 00 00 00 00 00 00 240 00 00 05	0	0	0	0	0	1346531409	2012-09-01 15:30:09	0	1346531409	2012-09-01 15:30:09	245	-15.38	33.59	33.27	32.67	100000	100000							-10	-10	2.31341
7011662		5073	119280a	2012-09-01 14:17:58	B	8	25.236	N	55.107	E	25.236	N	55.107	E	1	0	-134	0	3	401 677429.9	0	35 230 00 04 00 00 00 00 00 00 00 240 00 00 07	0	0	0	0	0	1346541478	2012-09-01 18:17:58	0	1346541478	2012-09-01 18:17:58	245	-15.74	33.59	33.26	32.67	100000	100000							-10	-10	2.30522
7016169		5073	119280a	2012-09-02 02:39:55	B	0	25.215	N	55.106	E	25.215	N	55.106	E	2	0	-129	44	3	401 677432.2	0	36 64 00 00 00 00 00 00 00 00 00 240 00 00 172	0	0	0	0	0	1346585995	2012-09-02 06:39:55	0	1346585995	2012-09-02 06:39:55	246	-14.48	32.97	33.34	32.68	100000	100000							-10	-10	2.3156
7016170		5073	119280a	2012-09-02 04:20:56	B	0	25.202	N	55.113	E	25.202	N	55.113	E	2	0	-125	44	3	401 677431.4	0	36 38 00 00 00 00 00 00 00 00 00 240 00 00 198	0	0	0	0	0	1346592056	2012-09-02 08:20:56	0	1346592056	2012-09-02 08:20:56	246	-13.15	33.01	33.35	32.67	100000	100000							-10	-10	2.41204
7016171		5073	119280a	2012-09-02 04:40:31	B	0	25.211	N	55.126	E	25.211	N	55.126	E	2	0	-124	45	3	401 677433.7	0	36 50 00 00 00 00 00 00 00 00 00 240 00 00 186	0	0	0	0	0	1346593231	2012-09-02 08:40:31	0	1346593231	2012-09-02 08:40:31	246	-13.1	33.03	33.33	32.68	100000	100000							-10	-10	-10
7016172		5073	119280a	2012-09-02 08:31:56	B	8	25.212	N	55.121	E	25.212	N	55.121	E	1	0	-132	0	3	401 677432.0	0	35 230 01 128 00 00 04 128 28 00 00 224 00 00 07	0	0	0	0	0	1346607116	2012-09-02 12:31:56	0	1346607116	2012-09-02 12:31:56	246	-13.46	33.01	33.33	32.68	100000	100000							-10	-10	2.31169
7016173		5073	119280a	2012-09-02 09:33:41	B	8	25.212	N	55.122	E	25.212	N	55.122	E	1	0	-130	0	3	401 677432.9	0	36 38 00 00 00 00 00 00 00 00 00 224 41 44 32	0	0	0	0	0	1346610821	2012-09-02 13:33:41	0	1346610821	2012-09-02 13:33:41	246	-13.4	33.02	33.33	32.68	100000	100000							-10	-10	2.31131
7020538		5073	119280a	2012-09-03 02:15:38	B	0	25.219	N	55.097	E	25.219	N	55.097	E	1	0	-131	0	3	401 677432.5	0	36 208 34 01 06 54 37 104 211 64 51 141 238 100 91	0	0	0	0	0	1346670938	2012-09-03 06:15:38	0	1346670938	2012-09-03 06:15:38	247	-15.14	33.37	33.33	32.68	100000	100000							-10	-10	2.30873
7020539		5073	119280a	2012-09-03 03:57:32	B	8	25.216	N	55.105	E	25.216	N	55.105	E	2	0	-129	44	3	401 677432.6	0	37 32 32 160 02 08 74 28 189 182 14 64 125 213 14	0	0	0	0	0	1346677052	2012-09-03 07:57:32	0	1346677052	2012-09-03 07:57:32	247	-14.63	33.36	33.33	32.68	100000	100000							-10	-10	2.31487
7020540		5073	119280a	2012-09-03 05:18:05	B	8	25.215	N	55.11	E	25.215	N	55.11	E	1	0	-122	0	3	401 677431.1	0	36 96 00 00 00 00 00 00 00 00 00 240 00 00 140	0	0	0	0	0	1346681885	2012-09-03 09:18:05	0	1346681885	2012-09-03 09:18:05	247	-14.26	33.35	33.33	32.68	100000	100000							-10	-10	2.31556
7020541		5073	119280a	2012-09-03 06:58:43	B	8	25.207	N	55.107	E	25.207	N	55.107	E	2	0	-123	45	3	401 677428.2	0	21 116 216 63 84 107 01	0	0	0	0	0	1346687923	2012-09-03 10:58:43	0	1346687923	2012-09-03 10:58:43	247	-13.66	33.37	33.36	32.68	100000	100000							-10	-10	2.33868
7108266		5073	119280a	2012-09-04 03:30:57	B	0	25.215	N	55.096	E	25.215	N	55.096	E	2	0	-122	44	3	401 677424.9	0	36 128 00 00 00 00 00 00 00 00 00 240 00 00 108	0	0	0	0	0	1346761857	2012-09-04 07:30:57	0	1346761857	2012-09-04 07:30:57	248	-14.82	33.58	33.58	32.68	100000	100000							-10	-10	2.31571
7108267		5073	119280a	2012-09-04 04:12:11	B	8	25.219	N	55.125	E	25.219	N	55.125	E	2	0	-127	44	3	401 677431.0	0	36 64 00 00 00 00 00 00 00 00 00 240 00 00 172	0	0	0	0	0	1346764331	2012-09-04 08:12:11	0	1346764331	2012-09-04 08:12:11	248	-13.64	33.56	33.54	32.67	100000	100000							-10	-10	2.32241
7108268		5073	119280a	2012-09-04 04:54:47	B	8	25.223	N	55.117	E	25.223	N	55.117	E	2	0	-123	44	3	401 677434.6	0	36 82 00 00 00 00 00 00 00 00 00 240 00 00 154	0	0	0	0	0	1346766887	2012-09-04 08:54:47	0	1346766887	2012-09-04 08:54:47	248	-14.36	33.56	33.53	32.67	100000	100000							-10	-10	2.32152
7108269		5073	119280a	2012-09-04 05:56:26	B	8	25.221	N	55.11	E	25.221	N	55.11	E	2	0	-124	44	3	401 677434.2	0	36 114 00 00 00 00 00 00 00 00 00 240 144 00 90	0	0	0	0	0	1346770586	2012-09-04 09:56:26	0	1346770586	2012-09-04 09:56:26	248	-14.66	33.56	33.55	32.68	100000	100000							-10	-10	2.31484
7108270		5073	119280a	2012-09-04 11:19:58	B	8	25.204	N	55.096	E	25.204	N	55.096	E	1	0	-130	0	3	401 677422.4	0	36 114 00 00 00 00 00 00 00 00 00 240 00 00 122	0	0	0	0	0	1346789998	2012-09-04 15:19:58	0	1346789998	2012-09-04 15:19:58	248	-13.66	33.59	33.59	32.68	100000	100000							-10	-10	2.38727
7108271		5073	119280a	2012-09-04 12:52:42	B	8	25.204	N	55.101	E	25.204	N	55.101	E	1	0	-125	0	3	401 677428.2	0	36 82 00 00 00 00 00 00 00 00 00 240 00 00 154	0	0	0	0	0	1346795562	2012-09-04 16:52:42	0	1346795562	2012-09-04 16:52:42	248	-13.47	33.59	33.59	32.68	100000	100000							-10	-10	2.38543
7108272		5073	119280a	2012-09-04 14:42:17	B	8	25.211	N	55.109	E	25.211	N	55.109	E	2	0	-122	45	3	401 677427.5	0	36 64 01 00 07 76 148 179 77 212 205 00 222 245 164	0	0	0	0	0	1346802137	2012-09-04 18:42:17	0	1346802137	2012-09-04 18:42:17	248	-13.96	33.57	33.57	32.68	100000	100000							-10	-10	2.31655
7114807		5073	119280a	2012-09-05 03:59:03	B	0	25.204	N	55.083	E	25.204	N	55.083	E	1	0	-128	0	3	401 677430.0	0	36 146 00 00 00 00 00 00 00 00 00 240 00 00 90	0	0	0	0	0	1346849943	2012-09-05 07:59:03	0	1346849943	2012-09-05 07:59:03	249	-14.26	32.97	32.72	32.69	100000	100000							-10	-10	2.39204
7114808		5073	119280a	2012-09-05 05:43:32	B	8	25.228	N	55.114	E	25.228	N	55.114	E	2	0	-125	44	3	401 677426.1	0	36 114 08 00 00 08 00 00 02 00 00 240 00 00 122	0	0	0	0	0	1346856212	2012-09-05 09:43:32	0	1346856212	2012-09-05 09:43:32	249	-14.84	32.98	32.79	32.67	100000	100000							-10	-10	2.32045
7114809		5073	119280a	2012-09-05 06:07:25	B	0	25.229	N	55.114	E	25.229	N	55.114	E	2	0	-124	44	3	401 677427.1	0	04 134 00 00 00 00 08 00 00 00 00 239 01 02 103	0	0	0	0	0	1346857645	2012-09-05 10:07:25	0	1346857645	2012-09-05 10:07:25	249	-14.9	32.98	32.78	32.67	100000	100000							-10	-10	2.32083
7114810		5073	119280a	2012-09-05 10:39:44	B	8	25.215	N	55.13	E	25.215	N	55.13	E	2	0	-121	46	3	401 677424.2	0	36 128 00 00 00 00 00 00 00 00 00 240 04 00 108	0	0	0	0	0	1346873984	2012-09-05 14:39:44	0	1346873984	2012-09-05 14:39:44	249	-13.1	32.99	32.89	32.68	100000	100000							-10	-10	-10
7119347		5073	119280a	2012-09-06 02:47:29	B	0	25.212	N	55.137	E	25.212	N	55.137	E	2	0	-132	47	3	401 677430.6	0	22 116 217 65 82 106 254	0	0	0	0	0	1346932049	2012-09-06 06:47:29	0	1346932049	2012-09-06 06:47:29	250	-12.5	33.13	32.91	32.7	100000	100000							-10	-10	-10
7119348		5073	119280a	2012-09-06 05:30:09	B	8	25.214	N	55.135	E	25.214	N	55.135	E	1	0	-129	0	3	401 677431.0	0	36 192 00 00 00 00 00 00 00 00 00 240 00 00 44	0	0	0	0	0	1346941809	2012-09-06 09:30:09	0	1346941809	2012-09-06 09:30:09	250	-12.74	33.14	32.9	32.69	100000	100000							-10	-10	-10
7119350		5073	119280a	2012-09-06 12:06:10	B	0	25.21	N	55.116	E	25.21	N	55.116	E	1	0	-128	0	3	401 677418.6	0	36 172 00 00 00 00 00 00 00 00 00 239 01 00 64	0	0	0	0	0	1346965570	2012-09-06 16:06:10	0	1346965570	2012-09-06 16:06:10	250	-13.62	33.16	32.86	32.68	100000	100000							-10	-10	2.31236
7124022		5073	119280a	2012-09-07 02:19:23	B	0	25.196	N	55.14	E	25.196	N	55.14	E	1	0	-130	0	3	401 677425.4	0	36 198 00 00 00 00 00 00 00 00 00 240 00 00 38	0	0	0	0	0	1347016763	2012-09-07 06:19:23	0	1347016763	2012-09-07 06:19:23	251	-11.36	-99.99	-99.99	-99.99	100000	100000							-10	-10	-10
7124023		5073	119280a	2012-09-07 03:35:07	B	0	25.201	N	55.14	E	25.201	N	55.14	E	2	0	-130	46	3	401 677423.8	0	36 160 00 00 00 00 00 00 00 00 00 240 00 32 76	0	0	0	0	0	1347021307	2012-09-07 07:35:07	0	1347021307	2012-09-07 07:35:07	251	-11.66	-99.99	-99.99	-99.99	100000	100000							-10	-10	-10
7124024		5073	119280a	2012-09-07 03:55:46	B	0	25.202	N	55.121	E	25.202	N	55.121	E	2	0	-124	45	3	401 677424.7	0	36 166 00 00 00 00 00 00 00 00 00 239 01 00 70	0	0	0	0	0	1347022546	2012-09-07 07:55:46	0	1347022546	2012-09-07 07:55:46	251	-12.86	29.13	32.87	32.67	100000	100000							-10	-10	2.41086
7124025		5073	119280a	2012-09-07 05:24:40	B	8	25.213	N	55.112	E	25.213	N	55.112	E	2	0	-130	47	3	401 677425.8	0	36 130 149 176 94 152 07 09 70 03 33 98 213 32 98	0	0	0	0	0	1347027880	2012-09-07 09:24:40	0	1347027880	2012-09-07 09:24:40	251	-14	29.51	32.83	32.68	100000	100000							-10	-10	2.31528
7124026		5073	119280a	2012-09-07 05:25:03	B	8	25.207	N	55.13	E	25.207	N	55.13	E	1	0	-129	0	3	401 677423.9	0	36 140 00 00 00 00 00 00 00 00 00 239 01 00 96	0	0	0	0	0	1347027903	2012-09-07 09:25:03	0	1347027903	2012-09-07 09:25:03	251	-12.62	-99.99	-99.99	-99.99	100000	100000							-10	-10	-10
7124027		5073	119280a	2012-09-07 11:56:03	B	8	25.214	N	55.118	E	25.214	N	55.118	E	2	0	-131	46	3	401 677426.4	0	36 146 00 00 00 00 00 00 00 00 00 240 00 00 90	0	0	0	0	0	1347051363	2012-09-07 15:56:03	0	1347051363	2012-09-07 15:56:03	251	-13.76	29.39	32.85	32.68	100000	100000							-10	-10	2.3146
7128417		5073	119280a	2012-09-08 03:38:21	B	0	25.238	N	55.135	E	25.238	N	55.135	E	1	0	-125	0	3	401 677431.5	0	36 224 00 00 00 00 00 00 00 00 00 240 00 00 12	0	0	0	0	0	1347107901	2012-09-08 07:38:21	0	1347107901	2012-09-08 07:38:21	252	-14.43	32.94	32.79	32.66	100000	100000							-10	-10	-10
7128419		5073	119280a	2012-09-08 05:11:36	B	0	25.217	N	55.128	E	25.217	N	55.128	E	1	1	-119	0	3	401 677431.1	0	36 172 00 00 00 00 00 00 00 00 00 239 01 00 64	0	0	0	0	0	1347113496	2012-09-08 09:11:36	0	1347113496	2012-09-08 09:11:36	252	-13.34	32.96	32.87	32.68	100000	100000							-10	-10	-10
7128420		5073	119280a	2012-09-08 10:05:32	B	8	25.194	N	55.132	E	25.194	N	55.132	E	2	0	-128	44	3	401 677415.1	0	36 172 00 00 00 00 00 00 00 00 00 239 01 00 64	0	0	0	0	0	1347131132	2012-09-08 14:05:32	0	1347131132	2012-09-08 14:05:32	252	-11.69	-99.99	-99.99	-99.99	100000	100000							-10	-10	-10
7128421		5073	119280a	2012-09-08 11:44:13	B	8	25.184	N	55.118	E	25.184	N	55.118	E	2	0	-130	44	3	401 677429.3	0	36 236 00 00 00 00 00 00 00 00 00 239 01 00 00	0	0	0	0	0	1347137053	2012-09-08 15:44:13	0	1347137053	2012-09-08 15:44:13	252	-11.08	32.97	32.81	32.64	100000	100000							-10	-10	2.7003
7128422		5073	119280a	2012-09-08 12:55:18	B	8	25.179	N	55.124	E	25.179	N	55.124	E	2	0	-125	45	3	401 677428.5	0	36 178 00 00 00 02 129 54 20 164 68 227 13 25 243	0	0	0	0	0	1347141318	2012-09-08 16:55:18	0	1347141318	2012-09-08 16:55:18	252	-10.74	32.99	32.8	32.62	100000	100000							-10	-10	2.79482
7132576		5073	119280a	2012-09-09 06:34:52	B	0	25.148	N	55.12	E	25.148	N	55.12	E	1	0	-123	0	3	401 677417.4	0	23 117 217 62 84 106 254	0	0	0	0	0	1347204892	2012-09-09 10:34:52	0	1347204892	2012-09-09 10:34:52	253	-9.06	32.73	32.7	32.57	100000	100000							-10	-10	3.28983
7132577		5073	119280a	2012-09-09 08:57:29	B	8	25.196	N	55.11	E	25.196	N	55.11	E	2	0	-128	46	3	401 677419.9	0	37 12 00 00 01 01 18 78 15 123 225 59 63 192 223	0	0	0	0	0	1347213449	2012-09-09 12:57:29	0	1347213449	2012-09-09 12:57:29	253	-12.62	32.68	32.82	32.67	100000	100000							-10	-10	2.50356
7132578		5073	119280a	2012-09-09 09:55:50	B	8	25.199	N	55.112	E	25.199	N	55.112	E	1	0	-127	0	3	401 677420.5	0	36 230 00 00 00 00 00 00 00 00 00 240 00 00 06	0	0	0	0	0	1347216950	2012-09-09 13:55:50	0	1347216950	2012-09-09 13:55:50	253	-12.9	32.68	32.83	32.67	100000	100000							-10	-10	2.45838
7132579		5073	119280a	2012-09-09 12:33:49	B	8	25.207	N	55.113	E	25.207	N	55.113	E	1	0	-126	0	3	401 677422.7	0	36 236 00 00 00 00 05 30 140 252 241 69 172 151 210	0	0	0	0	0	1347226429	2012-09-09 16:33:49	0	1347226429	2012-09-09 16:33:49	253	-13.51	32.68	32.85	32.68	100000	100000							-10	-10	2.33451
7132580		5073	119280a	2012-09-09 14:22:15	B	8	25.209	N	55.113	E	25.209	N	55.113	E	1	0	-132	0	3	401 677423.8	0	36 210 00 00 00 00 00 00 00 00 00 240 00 00 26	0	0	0	0	0	1347232935	2012-09-09 18:22:15	0	1347232935	2012-09-09 18:22:15	253	-13.66	32.68	32.85	32.68	100000	100000							-10	-10	2.314
7137230		5073	119280a	2012-09-10 02:41:56	B	0	25.21	N	55.113	E	25.21	N	55.113	E	1	0	-130	0	3	401 677423.6	0	23 118 217 63 83 106 218	0	0	0	0	0	1347277316	2012-09-10 06:41:56	0	1347277316	2012-09-10 06:41:56	254	-13.73	32.46	32.85	32.68	100000	100000							-10	-10	2.31426
7137231		5073	119280a	2012-09-10 04:27:21	B	8	25.217	N	55.11	E	25.217	N	55.11	E	1	0	-125	0	3	401 677427.2	0	37 64 00 00 00 00 00 00 00 00 00 240 00 00 171	0	0	0	0	0	1347283641	2012-09-10 08:27:21	0	1347283641	2012-09-10 08:27:21	254	-14.42	32.44	32.81	32.68	100000	100000							-10	-10	2.31532
7137232		5073	119280a	2012-09-10 06:10:25	B	8	25.215	N	55.105	E	25.215	N	55.105	E	2	0	-126	44	3	401 677424.6	0	37 18 00 00 00 00 00 00 00 00 00 240 00 00 217	0	0	0	0	0	1347289825	2012-09-10 10:10:25	0	1347289825	2012-09-10 10:10:25	254	-14.53	32.42	32.8	32.68	100000	100000							-10	-10	2.31561
7137233		5073	119280a	2012-09-10 08:47:51	B	8	25.214	N	55.112	E	25.214	N	55.112	E	1	0	-131	0	3	401 677421.4	0	37 18 00 00 00 00 00 16 00 00 00 240 00 00 217	0	0	0	0	0	1347299271	2012-09-10 12:47:51	0	1347299271	2012-09-10 12:47:51	254	-14.08	32.45	32.83	32.68	100000	100000							-10	-10	2.31541
7137234		5073	119280a	2012-09-10 11:20:26	B	8	25.199	N	55.144	E	25.199	N	55.144	E	2	0	-130	45	3	401 677426.8	0	37 38 00 00 00 00 00 00 00 00 00 240 00 00 197	0	0	0	0	0	1347308426	2012-09-10 15:20:26	0	1347308426	2012-09-10 15:20:26	254	-11.3	-99.99	-99.99	-99.99	100000	100000							-10	-10	-10
7137235		5073	119280a	2012-09-10 13:59:04	B	8	25.202	N	55.155	E	25.202	N	55.155	E	1	0	-129	0	3	401 677430.5	0	37 18 00 00 00 00 00 00 00 00 00 240 00 00 217	0	0	0	0	0	1347317944	2012-09-10 17:59:04	0	1347317944	2012-09-10 17:59:04	254	-11.08	-99.99	-99.99	-99.99	100000	100000							-10	-10	-10
7147767		5073	119280a	2012-09-11 02:27:59	B	0	25.189	N	55.192	E	25.189	N	55.192	E	1	0	-133	0	3	401 677432.9	0	23 117 217 62 84 106 249	0	0	0	0	0	1347362879	2012-09-11 06:27:59	0	1347362879	2012-09-11 06:27:59	255	-6.63	-99.99	-99.99	-99.99	100000	100000							-10	-10	-10
7147768		5073	119280a	2012-09-11 04:10:49	B	8	25.194	N	55.16	E	25.194	N	55.16	E	1	0	-136	0	3	401 677421.0	0	37 96 00 00 00 00 00 00 00 00 00 240 00 00 139	0	0	0	0	0	1347369049	2012-09-11 08:10:49	0	1347369049	2012-09-11 08:10:49	255	-10.42	-99.99	-99.99	-99.99	100000	100000							-10	-10	-10
7147769		5073	119280a	2012-09-11 04:35:40	B	8	25.176	N	55.139	E	25.176	N	55.139	E	2	0	-130	44	3	401 677423.1	0	23 113 216 78 84 106 250	0	0	0	0	0	1347370540	2012-09-11 08:35:40	0	1347370540	2012-09-11 08:35:40	255	-10.22	-99.99	-99.99	-99.99	100000	100000							-10	-10	-10
7147770		5073	119280a	2012-09-11 05:50:24	B	8	25.217	N	55.091	E	25.217	N	55.091	E	2	1	-118	44	3	401 677417.8	0	37 44 00 00 01 00 00 00 00 00 00 240 00 00 191	0	0	0	0	0	1347375024	2012-09-11 09:50:24	0	1347375024	2012-09-11 09:50:24	255	-15.02	31.91	32.74	32.68	100000	100000							-10	-10	2.31078
7147771		5073	119280a	2012-09-11 13:37:32	B	8	25.254	N	55.063	E	25.254	N	55.063	E	2	0	-134	48	3	401 677396.3	0	37 38 00 00 00 00 00 00 00 32 00 240 00 00 197	0	0	0	0	0	1347403052	2012-09-11 17:37:32	0	1347403052	2012-09-11 17:37:32	255	-18.24	31.45	32.66	32.71	100000	100000							-10	-10	2.08271
7147772		5073	119280a	2012-09-12 03:43:23	B	0	25.3	N	54.963	E	25.3	N	54.963	E	1	0	-127	0	3	401 677425.5	0	37 50 00 00 00 00 00 00 00 00 00 240 00 00 185	0	0	0	0	0	1347453803	2012-09-12 07:43:23	0	1347453803	2012-09-12 07:43:23	256	-22	31.53	33.37	32.9	100000	100000							-10	-10	1.23192
7147773		5073	119280a	2012-09-12 04:17:31	B	0	25.209	N	55.111	E	25.209	N	55.111	E	2	0	-124	44	3	401 677419.2	0	37 06 32 00 02 00 00 00 00 00 00 240 00 00 165	0	0	0	0	0	1347455851	2012-09-12 08:17:31	0	1347455851	2012-09-12 08:17:31	256	-13.72	31.52	33.27	32.68	100000	100000							-10	-10	2.31552
7147774		5073	119280a	2012-09-12 08:21:25	B	8	25.218	N	55.09	E	25.218	N	55.09	E	1	0	-129	0	3	401 677411.3	0	37 44 03 00 00 00 00 00 00 00 00 240 00 00 191	0	0	0	0	0	1347470485	2012-09-12 12:21:25	0	1347470485	2012-09-12 12:21:25	256	-15.08	31.47	33.24	32.68	100000	100000							-10	-10	2.30792
7147775		5073	119280a	2012-09-13 08:14:02	B	0	25.204	N	55.114	E	25.204	N	55.114	E	1	0	-132	0	3	401 677411.6	0	37 102 00 00 00 00 00 00 00 00 00 240 00 00 133	0	0	0	0	0	1347556442	2012-09-13 12:14:02	0	1347556442	2012-09-13 12:14:02	257	-13.28	33.1	32.65	32.68	100000	100000							-10	-10	2.38066
7147776		5073	119280a	2012-09-13 09:16:18	B	8	25.213	N	55.086	E	25.213	N	55.086	E	1	0	-133	0	3	401 677402.9	0	37 166 00 00 00 00 00 00 00 00 00 240 00 00 69	0	0	0	0	0	1347560178	2012-09-13 13:16:18	0	1347560178	2012-09-13 13:16:18	257	-14.74	33.08	32.75	32.69	100000	100000							-10	-10	2.32203
7147777		5073	119280a	2012-09-13 09:53:41	B	6	25.191	N	55.118	E	25.191	N	55.118	E	2	0	-122	45	3	401 677420.5	0	37 82 00 00 00 00 00 00 00 00 00 240 00 00 153	0	0	0	0	0	1347562421	2012-09-13 13:53:41	0	1347562421	2012-09-13 13:53:41	257	-11.88	33.07	32.63	32.65	100000	100000							-10	-10	2.58791
7157151		5073	119280a	2012-09-14 03:57:08	B	0	25.054	N	55.352	E	25.054	N	55.352	E	1	0	-126	0	3	401 677413.7	0	37 160 00 00 00 00 00 00 00 00 00 240 00 00 75	0	0	0	0	0	1347627428	2012-09-14 07:57:08	0	1347627428	2012-09-14 07:57:08	258	28.25	-99.99	-99.99	-99.99	100000	100000							-10	-10	-10
7157152		5073	119280a	2012-09-14 06:31:33	B	8	25.195	N	55.191	E	25.195	N	55.191	E	2	0	-122	44	3	401 677410.8	0	37 172 00 00 00 00 00 00 00 00 00 240 00 00 63	0	0	0	0	0	1347636693	2012-09-14 10:31:33	0	1347636693	2012-09-14 10:31:33	258	-5.95	-99.99	-99.99	-99.99	100000	100000							-10	-10	-10
7157153		5073	119280a	2012-09-14 10:36:23	B	8	25.238	N	55.158	E	25.238	N	55.158	E	1	0	-134	0	3	401 677416.1	0	37 192 00 00 00 00 00 00 00 00 00 240 00 00 43	0	0	0	0	0	1347651383	2012-09-14 14:36:23	0	1347651383	2012-09-14 14:36:23	258	-12.8	32.75	32.53	32.69	100000	100000							-10	-10	-10
7157154		5073	119280a	2012-09-14 13:53:11	B	8	25.22	N	55.117	E	25.22	N	55.117	E	2	0	-128	45	3	401 677402.1	0	37 172 00 00 00 00 00 00 00 00 00 240 00 00 63	0	0	0	0	0	1347663191	2012-09-14 17:53:11	0	1347663191	2012-09-14 17:53:11	258	-14.18	33.17	32.66	32.67	100000	100000							-10	-10	2.31926
7161553		5073	119280a	2012-09-15 02:27:25	B	0	25.237	N	55.082	E	25.237	N	55.082	E	2	0	-128	45	3	401 677442.7	0	37 204 00 00 00 00 00 00 17 68 09 156 163 117 19	0	0	0	0	0	1347708445	2012-09-15 06:27:25	0	1347708445	2012-09-15 06:27:25	259	-16.44	32.93	32.8	32.69	100000	100000							-10	-10	2.23637
7161554		5073	119280a	2012-09-15 03:42:07	B	0	25.188	N	55.139	E	25.188	N	55.139	E	2	0	-131	47	3	401 677416.9	0	37 166 00 00 00 00 00 00 00 00 64 240 01 00 69	0	0	0	0	0	1347712927	2012-09-15 07:42:07	0	1347712927	2012-09-15 07:42:07	259	-10.94	-99.99	-99.99	-99.99	100000	100000							-10	-10	-10
7161555		5073	119280a	2012-09-15 04:06:01	B	0	25.205	N	55.137	E	25.205	N	55.137	E	1	0	-127	0	3	401 677423.2	0	37 192 00 04 86 73 17 166 26 159 207 111 183 32 20	0	0	0	0	0	1347714361	2012-09-15 08:06:01	0	1347714361	2012-09-15 08:06:01	259	-12.08	-99.99	-99.99	-99.99	100000	100000							-10	-10	-10
7161556		5073	119280a	2012-09-15 05:19:35	B	8	25.176	N	55.122	E	25.176	N	55.122	E	2	0	-124	47	3	401 677415.6	0	37 224 00 00 00 00 00 00 00 00 00 240 00 00 11	0	0	0	0	0	1347718775	2012-09-15 09:19:35	0	1347718775	2012-09-15 09:19:35	259	-10.56	32.68	32.61	32.62	100000	100000							-10	-10	2.83955
7161557		5073	119280a	2012-09-15 05:59:27	B	8	25.174	N	55.118	E	25.174	N	55.118	E	1	0	-128	0	3	401 677418.5	0	37 160 00 00 00 00 00 64 08 02 01 240 08 00 73	0	0	0	0	0	1347721167	2012-09-15 09:59:27	0	1347721167	2012-09-15 09:59:27	259	-10.44	32.69	32.62	32.62	100000	100000							-10	-10	2.86085
7161558		5073	119280a	2012-09-15 07:47:24	B	8	25.173	N	55.104	E	25.173	N	55.104	E	1	0	-128	0	3	401 677413.5	0	37 130 00 00 00 00 01 00 96 00 00 224 00 00 101	0	0	0	0	0	1347727644	2012-09-15 11:47:24	0	1347727644	2012-09-15 11:47:24	259	-11.14	32.74	32.66	32.64	100000	100000							-10	-10	2.83446
7161559		5073	119280a	2012-09-15 09:24:04	B	8	25.162	N	55.102	E	25.162	N	55.102	E	2	0	-128	45	3	401 677418.6	0	37 192 00 00 00 00 00 00 00 00 00 240 00 00 43	0	0	0	0	0	1347733444	2012-09-15 13:24:04	0	1347733444	2012-09-15 13:24:04	259	-10.85	32.72	32.65	32.63	100000	100000							-10	-10	2.98571
7161560		5073	119280a	2012-09-15 13:26:48	B	8	25.147	N	55.079	E	25.147	N	55.079	E	1	0	-126	0	3	401 677418.6	0	37 146 00 00 00 00 00 00 00 00 00 240 00 00 89	0	0	0	0	0	1347748008	2012-09-15 17:26:48	0	1347748008	2012-09-15 17:26:48	259	-11.08	32.78	32.71	32.67	100000	100000							-10	-10	3.06495
7165608		5073	119280a	2012-09-16 03:26:53	B	0	25.118	N	54.98	E	25.118	N	54.98	E	1	0	-134	0	3	401 677411.2	0	37 192 00 00 00 00 00 00 01 08 01 208 00 00 43	0	0	0	0	0	1347798413	2012-09-16 07:26:53	0	1347798413	2012-09-16 07:26:53	260	-12.1	32.3	32.73	32.88	100000	100000							-10	-10	2.50743
7165609		5073	119280a	2012-09-16 05:13:23	B	8	25.197	N	55.114	E	25.197	N	55.114	E	2	0	-121	44	3	401 677415.0	0	37 236 00 00 00 00 00 00 00 00 00 240 00 00 255	0	0	0	0	0	1347804803	2012-09-16 09:13:23	0	1347804803	2012-09-16 09:13:23	260	-12.67	32.32	32.65	32.67	100000	100000							-10	-10	2.48998
7165610		5073	119280a	2012-09-16 09:17:07	B	8	25.199	N	55.171	E	25.199	N	55.171	E	2	0	-122	48	3	401 677411.7	0	37 192 00 00 00 00 00 00 00 00 00 240 00 00 43	0	0	0	0	0	1347819427	2012-09-16 13:17:07	0	1347819427	2012-09-16 13:17:07	260	-10.68	-99.99	-99.99	-99.99	100000	100000							-10	-10	-10
7165611		5073	119280a	2012-09-16 13:02:19	B	8	25.213	N	55.163	E	25.213	N	55.163	E	2	0	-124	51	3	401 677422.6	0	37 224 00 00 00 00 00 00 00 00 00 240 00 00 11	0	0	0	0	0	1347832939	2012-09-16 17:02:19	0	1347832939	2012-09-16 17:02:19	260	-11.17	32.29	32.44	32.73	100000	100000							-10	-10	-10
7165612		5073	119280a	2012-09-16 14:54:10	B	8	25.206	N	55.15	E	25.206	N	55.15	E	1	0	-127	0	3	401 677414.2	0	38 06 00 00 00 00 00 00 00 00 00 240 00 00 228	0	0	0	0	0	1347839650	2012-09-16 18:54:10	0	1347839650	2012-09-16 18:54:10	260	-11.36	-99.99	-99.99	-99.99	100000	100000							-10	-10	-10
7169999		5073	119280a	2012-09-17 03:19:32	B	0	25.213	N	55.202	E	25.213	N	55.202	E	1	0	-138	0	3	401 677426.7	0	37 230 00 00 00 00 00 00 00 00 00 240 00 00 69	0	0	0	0	0	1347884372	2012-09-17 07:19:32	0	1347884372	2012-09-17 07:19:32	261	-8.73	32.46	32.24	32.78	100000	100000							-10	-10	-10
7169998		5073	119280a	2012-09-17 03:19:55	B	0	25.209	N	55.144	E	25.209	N	55.144	E	2	0	-122	46	3	401 677414.6	0	37 230 00 00 00 00 00 00 00 00 00 240 00 00 05	0	0	0	0	0	1347884395	2012-09-17 07:19:55	0	1347884395	2012-09-17 07:19:55	261	-11.9	32.73	32.52	32.71	100000	100000							-10	-10	-10
7170000		5073	119280a	2012-09-17 09:05:00	B	8	25.208	N	55.146	E	25.208	N	55.146	E	1	0	-129	0	3	401 677412.2	0	38 12 00 00 00 00 00 00 00 00 00 240 00 00 222	0	0	0	0	0	1347905100	2012-09-17 13:05:00	0	1347905100	2012-09-17 13:05:00	261	-11.72	-99.99	-99.99	-99.99	100000	100000							-10	-10	-10
7170001		5073	119280a	2012-09-17 10:47:37	B	8	25.22	N	55.158	E	25.22	N	55.158	E	1	0	-131	0	3	401 677413.8	0	37 224 00 00 00 00 00 00 00 00 00 240 00 00 11	0	0	0	0	0	1347911257	2012-09-17 14:47:37	0	1347911257	2012-09-17 14:47:37	261	-11.72	32.67	32.48	32.71	100000	100000							-10	-10	-10
7170002		5073	119280a	2012-09-17 14:27:21	B	8	25.228	N	55.164	E	25.228	N	55.164	E	1	0	-136	0	3	401 677413.1	0	38 12 00 00 00 00 00 00 00 00 00 240 00 00 222	0	0	0	0	0	1347924441	2012-09-17 18:27:21	0	1347924441	2012-09-17 18:27:21	261	-11.84	32.65	32.48	32.71	100000	100000							-10	-10	-10
7174345		5073	119280a	2012-09-18 04:45:30	B	0	25.197	N	55.131	E	25.197	N	55.131	E	2	0	-122	54	3	401 677413.0	0	25 118 217 65 84 106 249	0	0	0	0	0	1347975930	2012-09-18 08:45:30	0	1347975930	2012-09-18 08:45:30	262	-11.93	-99.99	-99.99	-99.99	100000	100000							-10	-10	-10
7174346		5073	119280a	2012-09-18 05:08:21	B	0	25.199	N	55.122	E	25.199	N	55.122	E	1	0	-130	0	3	401 677418.4	0	38 44 00 01 113 171 220 60 30 117 115 43 02 10 30	0	0	0	0	0	1347977301	2012-09-18 09:08:21	0	1347977301	2012-09-18 09:08:21	262	-12.58	32.4	32.62	32.67	100000	100000							-10	-10	2.4602
7174347		5073	119280a	2012-09-18 12:18:32	B	8	25.2	N	55.135	E	25.2	N	55.135	E	2	0	-126	44	3	401 677420.4	0	37 236 00 00 00 00 00 00 00 00 00 240 00 00 255	0	0	0	0	0	1348003112	2012-09-18 16:18:32	0	1348003112	2012-09-18 16:18:32	262	-11.9	-99.99	-99.99	-99.99	100000	100000							-10	-10	-10
7174348		5073	119280a	2012-09-18 13:56:12	B	8	25.199	N	55.128	E	25.199	N	55.128	E	2	0	-125	45	3	401 677415.7	0	38 38 00 00 00 00 00 00 00 00 03 252 00 00 132	0	0	0	0	0	1348008972	2012-09-18 17:56:12	0	1348008972	2012-09-18 17:56:12	262	-12.24	-99.99	-99.99	-99.99	100000	100000							-10	-10	-10
7178111		5073	119280a	2012-09-19 06:22:50	B	0	25.202	N	55.122	E	25.202	N	55.122	E	2	0	-123	44	3	401 677418.0	0	38 64 00 00 00 00 00 00 00 00 00 240 00 00 170	0	0	0	0	0	1348068170	2012-09-19 10:22:50	0	1348068170	2012-09-19 10:22:50	263	-12.8	32.54	32.62	32.67	100000	100000							-10	-10	2.41072
7178112		5073	119280a	2012-09-19 09:48:59	B	8	25.205	N	55.129	E	25.205	N	55.129	E	2	0	-127	44	3	401 677413.3	0	38 82 00 00 00 00 00 00 00 00 00 240 00 00 152	0	0	0	0	0	1348080539	2012-09-19 13:48:59	0	1348080539	2012-09-19 13:48:59	263	-12.56	-99.99	-99.99	-99.99	100000	100000							-10	-10	-10
7178113		5073	119280a	2012-09-19 11:22:01	B	8	25.2	N	55.137	E	25.2	N	55.137	E	2	0	-132	44	3	401 677418.6	0	38 44 00 00 00 00 00 00 00 00 00 240 00 00 190	0	0	0	0	0	1348086121	2012-09-19 15:22:01	0	1348086121	2012-09-19 15:22:01	263	-11.78	-99.99	-99.99	-99.99	100000	100000							-10	-10	-10
7178114		5073	119280a	2012-09-19 11:47:03	B	0	25.192	N	55.134	E	25.192	N	55.134	E	2	0	-130	45	3	401 677415.1	0	38 64 32 32 02 00 00 00 00 00 00 240 00 00 170	0	0	0	0	0	1348087623	2012-09-19 15:47:03	0	1348087623	2012-09-19 15:47:03	263	-11.48	-99.99	-99.99	-99.99	100000	100000							-10	-10	-10
7182631		5073	119280a	2012-09-20 04:28:47	A	0	25.163	N	55.103	E	25.163	N	55.103	E	3	0	-131	88	3	401 677408.2	0	25 120 215 93 96 106 253	0	0	0	0	0	1348147727	2012-09-20 08:28:47	0	1348147727	2012-09-20 08:28:47	264	-10.78	32.61	32.87	32.63	100000	100000							-10	-10	2.97554
7182632		5073	119280a	2012-09-20 06:08:58	B	8	25.155	N	55.112	E	25.155	N	55.112	E	1	0	-132	0	3	401 677407.7	0	38 102 00 00 00 00 00 00 00 00 00 240 00 00 132	0	0	0	0	0	1348153738	2012-09-20 10:08:58	0	1348153738	2012-09-20 10:08:58	264	-9.78	32.64	32.85	32.6	100000	100000							-10	-10	3.13587
7182633		5073	119280a	2012-09-20 06:09:20	B	8	25.124	N	55.133	E	25.124	N	55.133	E	2	0	-126	45	3	401 677412.1	0	38 102 00 00 00 00 00 00 00 00 00 240 00 00 132	0	0	0	0	0	1348153760	2012-09-20 10:09:20	0	1348153760	2012-09-20 10:09:20	264	-11.29	-99.99	-99.99	-99.99	100000	100000							-10	-10	-10
7182634		5073	119280a	2012-09-20 10:16:58	B	8	25.188	N	55.13	E	25.188	N	55.13	E	2	0	-125	44	3	401 677421.4	0	38 76 00 00 00 00 00 00 00 00 00 240 00 00 158	0	0	0	0	0	1348168618	2012-09-20 14:16:58	0	1348168618	2012-09-20 14:16:58	264	-11.34	-99.99	-99.99	-99.99	100000	100000							-10	-10	-10
7182635		5073	119280a	2012-09-20 11:24:09	B	8	25.191	N	55.13	E	25.191	N	55.13	E	1	0	-131	0	3	401 677416.8	0	25 115 216 63 82 107 00	0	0	0	0	0	1348172649	2012-09-20 15:24:09	0	1348172649	2012-09-20 15:24:09	264	-11.55	-99.99	-99.99	-99.99	100000	100000							-10	-10	-10
7186886		5073	119280a	2012-09-21 03:25:33	B	0	25.195	N	55.15	E	25.195	N	55.15	E	2	0	-124	45	3	401 677409.1	0	38 128 00 00 00 00 00 64 02 128 08 242 189 255 144	0	0	0	0	0	1348230333	2012-09-21 07:25:33	0	1348230333	2012-09-21 07:25:33	265	-10.7	-99.99	-99.99	-99.99	100000	100000							-10	-10	-10
7186887		5073	119280a	2012-09-21 04:10:37	B	0	25.2	N	55.117	E	25.2	N	55.117	E	2	0	-126	45	3	401 677415.7	0	38 160 00 00 00 00 00 00 00 00 00 240 00 00 74	0	0	0	0	0	1348233037	2012-09-21 08:10:37	0	1348233037	2012-09-21 08:10:37	265	-12.98	32.66	32.49	32.67	100000	100000							-10	-10	2.44334
7186888		5073	119280a	2012-09-21 05:56:08	B	8	25.187	N	55.121	E	25.187	N	55.121	E	2	0	-130	44	3	401 677412.2	0	38 134 00 00 00 00 00 00 00 00 00 240 00 88 100	0	0	0	0	0	1348239368	2012-09-21 09:56:08	0	1348239368	2012-09-21 09:56:08	265	-11.38	32.66	32.4	32.64	100000	100000							-10	-10	2.65662
7186889		5073	119280a	2012-09-21 08:26:00	B	8	25.19	N	55.142	E	25.19	N	55.142	E	2	0	-129	44	3	401 677418.0	0	38 140 00 00 00 00 00 00 00 24 00 240 00 00 94	0	0	0	0	0	1348248360	2012-09-21 12:26:00	0	1348248360	2012-09-21 12:26:00	265	-10.88	-99.99	-99.99	-99.99	100000	100000							-10	-10	-10
7186890		5073	119280a	2012-09-21 09:30:37	B	8	25.189	N	55.145	E	25.189	N	55.145	E	1	0	-133	0	3	401 677419.3	0	06 96 00 00 64 00 00 00 00 00 00 176 00 00 138	0	0	0	0	0	1348252237	2012-09-21 13:30:37	0	1348252237	2012-09-21 13:30:37	265	-10.64	-99.99	-99.99	-99.99	100000	100000							-10	-10	-10
7186891		5073	119280a	2012-09-21 10:08:06	B	8	25.188	N	55.146	E	25.188	N	55.146	E	1	0	-126	0	3	401 677417.8	0	26 114 216 69 83 107 03	0	0	0	0	0	1348254486	2012-09-21 14:08:06	0	1348254486	2012-09-21 14:08:06	265	-10.52	-99.99	-99.99	-99.99	100000	100000							-10	-10	-10
7186893		5073	119280a	2012-09-21 11:01:28	B	8	25.185	N	55.15	E	25.185	N	55.15	E	2	0	-133	44	3	401 677417.0	0	38 166 00 00 00 00 00 00 00 00 00 240 00 00 68	0	0	0	0	0	1348257688	2012-09-21 15:01:28	0	1348257688	2012-09-21 15:01:28	265	-10.1	-99.99	-99.99	-99.99	100000	100000							-10	-10	-10
7190595		5073	119280a	2012-09-22 05:15:52	B	0	25.17	N	55.19	E	25.17	N	55.19	E	1	0	-130	0	3	401 677396.7	0	38 114 00 00 00 00 00 04 00 00 00 240 07 255 195	0	0	0	0	0	1348323352	2012-09-22 09:15:52	0	1348323352	2012-09-22 09:15:52	266	-11.04	-99.99	-99.99	-99.99	100000	100000							-10	-10	-10
7190596		5073	119280a	2012-09-22 09:15:13	B	8	25.203	N	55.154	E	25.203	N	55.154	E	1	0	-131	0	3	401 677412.3	0	38 166 132 24 05 01 28 22 08 00 00 240 00 00 68	0	0	0	0	0	1348337713	2012-09-22 13:15:13	0	1348337713	2012-09-22 13:15:13	266	-11.14	-99.99	-99.99	-99.99	100000	100000							-10	-10	-10
7190597		5073	119280a	2012-09-22 09:56:24	B	8	25.201	N	55.146	E	25.201	N	55.146	E	1	0	-128	0	3	401 677411.2	0	38 198 08 00 00 00 00 00 12 133 132 241 36 00 38	0	0	0	0	0	1348340184	2012-09-22 13:56:24	0	1348340184	2012-09-22 13:56:24	266	-11.3	-99.99	-99.99	-99.99	100000	100000							-10	-10	-10
7190598		5073	119280a	2012-09-22 12:13:24	B	8	25.182	N	55.112	E	25.182	N	55.112	E	2	0	-138	45	3	401 677415.9	0	38 178 00 00 00 00 00 00 00 00 00 240 00 00 56	0	0	0	0	0	1348348404	2012-09-22 16:13:24	0	1348348404	2012-09-22 16:13:24	266	-11.2	32.42	32.38	32.64	100000	100000							-10	-10	2.72014
7190599		5073	119280a	2012-09-22 14:14:25	B	8	25.183	N	55.095	E	25.183	N	55.095	E	2	0	-125	47	3	401 677420.5	0	38 204 00 00 00 00 00 00 00 00 00 240 00 00 30	0	0	0	0	0	1348355665	2012-09-22 18:14:25	0	1348355665	2012-09-22 18:14:25	266	-12.28	32.44	32.42	32.66	100000	100000							-10	-10	2.67184
7194546		5073	119280a	2012-09-23 02:27:04	B	0	25.195	N	55.053	E	25.195	N	55.053	E	2	0	-126	46	3	401 677419.2	0	38 160 00 00 00 00 00 00 00 00 00 240 00 00 74	0	0	0	0	0	1348399624	2012-09-23 06:27:04	0	1348399624	2012-09-23 06:27:04	267	-16.22	32.46	32.5	32.7	100000	100000							-10	-10	2.48341
7194547		5073	119280a	2012-09-23 03:47:50	B	8	25.184	N	55.111	E	25.184	N	55.111	E	2	0	-128	46	3	401 677405.2	0	38 140 00 00 00 00 00 00 00 00 00 240 00 00 94	0	0	0	0	0	1348404470	2012-09-23 07:47:50	0	1348404470	2012-09-23 07:47:50	267	-11.41	32.27	32.4	32.65	100000	100000							-10	-10	2.68752
7194548		5073	119280a	2012-09-23 05:34:29	B	8	25.18	N	55.121	E	25.18	N	55.121	E	1	0	-140	0	3	401 677409.0	0	38 160 00 03 00 00 00 00 00 00 00 240 00 16 10	0	0	0	0	0	1348410869	2012-09-23 09:34:29	0	1348410869	2012-09-23 09:34:29	267	-10.8	32.24	32.35	32.63	100000	100000							-10	-10	2.77131
7194549		5073	119280a	2012-09-23 08:06:57	B	8	25.196	N	55.137	E	25.196	N	55.137	E	2	0	-132	47	3	401 677414.0	0	38 146 00 00 00 00 00 00 00 00 22 23 249 180 27	0	0	0	0	0	1348420017	2012-09-23 12:06:57	0	1348420017	2012-09-23 12:06:57	267	-11.54	-99.99	-99.99	-99.99	100000	100000							-10	-10	-10
7194550		5073	119280a	2012-09-23 09:41:33	B	8	25.198	N	55.142	E	25.198	N	55.142	E	1	0	-127	0	3	401 677411.9	0	38 224 00 00 00 00 00 00 00 00 00 240 00 00 10	0	0	0	0	0	1348425693	2012-09-23 13:41:33	0	1348425693	2012-09-23 13:41:33	267	-11.36	-99.99	-99.99	-99.99	100000	100000							-10	-10	-10
7194551		5073	119280a	2012-09-23 12:24:07	B	8	25.166	N	55.075	E	25.166	N	55.075	E	2	0	-132	45	3	401 677417.0	0	38 230 00 00 00 00 00 00 00 00 00 240 00 00 04	0	0	0	0	0	1348435447	2012-09-23 16:24:07	0	1348435447	2012-09-23 16:24:07	267	-12.46	32.32	32.41	32.68	100000	100000							-10	-10	2.82594
7199037		5073	119280a	2012-09-24 04:02:45	B	0	25.111	N	55.028	E	25.111	N	55.028	E	1	0	-132	0	3	401 677412.5	0	38 166 00 00 00 00 00 34 116 38 62 31 238 255 187	0	0	0	0	0	1348491765	2012-09-24 08:02:45	0	1348491765	2012-09-24 08:02:45	268	-10.32	32.75	32.46	32.83	100000	100000							-10	-10	2.99273
7202247		5073	119280a	2012-09-25 03:31:11	B	0	25.196	N	55.05	E	25.196	N	55.05	E	1	0	-122	0	3	401 677409.8	0	39 00 00 00 00 00 00 00 00 41 104 153 141 218 132	0	0	0	0	0	1348576271	2012-09-25 07:31:11	0	1348576271	2012-09-25 07:31:11	269	-16.52	31.73	32.5	32.7	100000	100000							-10	-10	2.47295
7202249		5073	119280a	2012-09-25 05:05:24	B	8	25.198	N	55.091	E	25.198	N	55.091	E	2	0	-128	44	3	401 677404.7	0	38 224 00 00 00 00 00 00 00 00 00 240 00 00 10	0	0	0	0	0	1348581924	2012-09-25 09:05:24	0	1348581924	2012-09-25 09:05:24	269	-13.42	31.7	32.49	32.68	100000	100000							-10	-10	2.46767
7202250		5073	119280a	2012-09-25 10:21:01	B	8	25.199	N	55.138	E	25.199	N	55.138	E	1	0	-126	0	3	401 677407.5	0	38 230 00 00 00 00 00 00 00 00 00 240 00 00 04	0	0	0	0	0	1348600861	2012-09-25 14:21:01	0	1348600861	2012-09-25 14:21:01	269	-11.66	-99.99	-99.99	-99.99	100000	100000							-10	-10	-10
7202251		5073	119280a	2012-09-25 11:02:38	B	8	25.188	N	55.108	E	25.188	N	55.108	E	2	0	-131	44	3	401 677412.3	0	39 14 00 00 00 00 00 00 00 00 00 240 00 00 227	0	0	0	0	0	1348603358	2012-09-25 15:02:38	0	1348603358	2012-09-25 15:02:38	269	-11.93	31.66	32.42	32.66	100000	100000							-10	-10	2.62221
7202252		5073	119280a	2012-09-25 12:48:14	B	8	25.186	N	55.097	E	25.186	N	55.097	E	1	0	-124	0	3	401 677416.7	0	38 230 00 00 00 00 00 00 00 00 00 240 00 00 04	0	0	0	0	0	1348609694	2012-09-25 16:48:14	0	1348609694	2012-09-25 16:48:14	269	-12.34	31.66	32.43	32.66	100000	100000							-10	-10	2.63445
7202253		5073	119280a	2012-09-25 14:40:45	B	8	25.173	N	55.095	E	25.173	N	55.095	E	2	0	-125	45	3	401 677418.6	0	39 44 00 00 00 00 00 00 00 00 00 240 00 00 189	0	0	0	0	0	1348616445	2012-09-25 18:40:45	0	1348616445	2012-09-25 18:40:45	269	-11.68	31.63	32.37	32.65	100000	100000							-10	-10	2.80718
7206446		5073	119280a	2012-09-26 03:07:13	2	50	25.2	N	55.12	E	25.2	N	55.12	E	4	0	-125	175	3	401 677409.2	0	39 06 00 00 00 00 00 00 00 00 00 240 00 00 227	0	0	0	0	0	1348661233	2012-09-26 07:07:13	0	1348661233	2012-09-26 07:07:13	270	-12.8	32.64	32.49	32.67	100000	100000							-10	-10	2.44356
7206447		5073	119280a	2012-09-26 04:56:39	B	8	25.192	N	55.113	E	25.192	N	55.113	E	2	0	-132	45	3	401 677408.7	0	38 242 00 00 00 00 00 00 00 00 10 242 32 132 248	0	0	0	0	0	1348667799	2012-09-26 08:56:39	0	1348667799	2012-09-26 08:56:39	270	-12.15	32.66	32.44	32.66	100000	100000							-10	-10	2.56711
7206448		5073	119280a	2012-09-26 09:10:59	B	8	25.185	N	55.104	E	25.185	N	55.104	E	1	0	-125	0	3	401 677412.5	0	39 64 00 00 00 00 00 00 00 00 138 222 00 00 49	0	0	0	0	0	1348683059	2012-09-26 13:10:59	0	1348683059	2012-09-26 13:10:59	270	-11.88	32.69	32.41	32.66	100000	100000							-10	-10	2.66022
7206449		5073	119280a	2012-09-26 10:13:35	B	8	25.202	N	55.108	E	25.202	N	55.108	E	2	0	-127	44	3	401 677402.7	0	39 06 00 00 00 00 00 00 00 00 00 240 00 00 227	0	0	0	0	0	1348686815	2012-09-26 14:13:35	0	1348686815	2012-09-26 14:13:35	270	-13.18	32.65	32.5	32.68	100000	100000							-10	-10	2.41278
7206450		5073	119280a	2012-09-26 11:47:12	B	8	25.201	N	55.116	E	25.201	N	55.116	E	2	0	-134	44	3	401 677408.5	0	39 70 00 00 00 00 00 00 00 00 42 228 00 00 133	0	0	0	0	0	1348692432	2012-09-26 15:47:12	0	1348692432	2012-09-26 15:47:12	270	-13.06	32.64	32.5	32.67	100000	100000							-10	-10	2.42744
7206451		5073	119280a	2012-09-26 13:58:53	B	8	25.161	N	55.103	E	25.161	N	55.103	E	2	0	-129	44	3	401 677414.4	0	39 06 00 00 00 00 00 00 00 00 00 240 00 00 227	0	0	0	0	0	1348700333	2012-09-26 17:58:53	0	1348700333	2012-09-26 17:58:53	270	-10.76	32.73	32.29	32.63	100000	100000							-10	-10	3.00436
7210535		5073	119280a	2012-09-27 02:30:30	B	0	25.201	N	55.093	E	25.201	N	55.093	E	2	0	-131	44	3	401 677413.2	0	39 76 00 00 00 00 00 00 00 00 00 240 00 00 157	0	0	0	0	0	1348745430	2012-09-27 06:30:30	0	1348745430	2012-09-27 06:30:30	271	-13.51	32.41	32.5	32.68	100000	100000							-10	-10	2.42831
7210536		5073	119280a	2012-09-27 02:43:41	B	0	25.204	N	55.124	E	25.204	N	55.124	E	2	0	-125	44	3	401 677410.6	0	39 96 00 00 00 00 00 00 00 00 246 24 00 00 107	0	0	0	0	0	1348746221	2012-09-27 06:43:41	0	1348746221	2012-09-27 06:43:41	271	-12.8	32.36	32.52	32.67	100000	100000							-10	-10	2.37699
7210537		5073	119280a	2012-09-27 04:27:33	B	8	25.198	N	55.094	E	25.198	N	55.094	E	2	0	-129	45	3	401 677412.9	0	39 82 00 00 00 00 00 00 00 00 25 245 00 00 121	0	0	0	0	0	1348752453	2012-09-27 08:27:33	0	1348752453	2012-09-27 08:27:33	271	-13.24	32.41	32.49	32.68	100000	100000							-10	-10	2.46855
7210538		5073	119280a	2012-09-27 09:07:47	B	8	25.183	N	55.101	E	25.183	N	55.101	E	1	0	-128	0	3	401 677406.2	0	39 82 00 00 00 00 00 00 00 00 25 245 00 02 121	0	0	0	0	0	1348769267	2012-09-27 13:07:47	0	1348769267	2012-09-27 13:07:47	271	-11.92	32.39	32.41	32.66	100000	100000							-10	-10	2.68345
7210539		5073	119280a	2012-09-27 10:40:19	A	8	25.191	N	55.177	E	25.191	N	55.177	E	3	0	-127	289	3	401 677418.5	0	07 70 00 00 00 00 00 00 00 00 42 228 00 00 133	0	0	0	0	0	1348774819	2012-09-27 14:40:19	0	1348774819	2012-09-27 14:40:19	271	-10.64	-99.99	-99.99	-99.99	100000	100000							-10	-10	-10
7210540		5073	119280a	2012-09-27 13:31:55	B	8	25.188	N	55.214	E	25.188	N	55.214	E	1	0	-134	0	3	401 677425.3	0	39 12 00 00 00 00 00 00 00 00 00 240 00 00 221	0	0	0	0	0	1348785115	2012-09-27 17:31:55	0	1348785115	2012-09-27 17:31:55	271	-1.46	-99.99	-99.99	-99.99	100000	100000							-10	-10	-10
7210541		5073	119280a	2012-09-27 13:54:52	B	0	25.207	N	55.149	E	25.207	N	55.149	E	2	0	-129	219	3	401 677407.7	0	39 18 00 00 00 00 00 00 00 00 00 240 00 00 215	0	0	0	0	0	1348786492	2012-09-27 17:54:52	0	1348786492	2012-09-27 17:54:52	271	-11.48	-99.99	-99.99	-99.99	100000	100000							-10	-10	-10
7214307		5073	119280a	2012-09-28 02:03:38	B	0	25.197	N	55.135	E	25.197	N	55.135	E	2	0	-125	45	3	401 677406.1	0	39 82 00 00 00 00 00 00 00 00 25 245 00 00 121	0	0	0	0	0	1348830218	2012-09-28 06:03:38	0	1348830218	2012-09-28 06:03:38	272	-11.72	-99.99	-99.99	-99.99	100000	100000							-10	-10	-10
7214308		5073	119280a	2012-09-28 04:57:54	B	8	25.203	N	55.144	E	25.203	N	55.144	E	2	0	-120	45	3	401 677414.0	0	39 114 00 00 00 00 00 00 00 00 229 11 00 00 119	0	0	0	0	0	1348840674	2012-09-28 08:57:54	0	1348840674	2012-09-28 08:57:54	272	-11.54	-99.99	-99.99	-99.99	100000	100000							-10	-10	-10
7214309		5073	119280a	2012-09-28 09:48:36	B	8	25.196	N	55.164	E	25.196	N	55.164	E	1	0	-129	0	3	401 677407.2	0	39 128 00 00 00 00 00 00 00 00 240 00 00 00 105	0	0	0	0	0	1348858116	2012-09-28 13:48:36	0	1348858116	2012-09-28 13:48:36	272	-10.56	-99.99	-99.99	-99.99	100000	100000							-10	-10	-10
7214310		5073	119280a	2012-09-28 10:28:47	B	8	25.202	N	55.136	E	25.202	N	55.136	E	2	0	-128	44	3	401 677411.7	0	39 50 00 00 00 00 00 00 00 00 01 239 00 00 183	0	0	0	0	0	1348860527	2012-09-28 14:28:47	0	1348860527	2012-09-28 14:28:47	272	-11.96	-99.99	-99.99	-99.99	100000	100000							-10	-10	-10
7214311		5073	119280a	2012-09-28 11:34:59	B	8	25.203	N	55.131	E	25.203	N	55.131	E	1	0	-133	0	3	401 677406.3	0	39 102 00 00 00 00 00 00 00 00 139 221 00 00 139	0	0	0	0	0	1348864499	2012-09-28 15:34:59	0	1348864499	2012-09-28 15:34:59	272	-12.32	-99.99	-99.99	-99.99	100000	100000							-10	-10	-10
7217865		5073	119280a	2012-09-29 04:14:42	B	0	25.199	N	55.109	E	25.199	N	55.109	E	2	0	-125	45	3	401 677407.2	0	39 108 00 00 00 00 00 00 00 00 29 241 00 00 95	0	0	0	0	0	1348924482	2012-09-29 08:14:42	0	1348924482	2012-09-29 08:14:42	273	-12.91	32.24	31.93	32.67	100000	100000							2.64503	2.4541	2.45784
7217866		5073	119280a	2012-09-29 04:38:43	B	0	25.204	N	55.109	E	25.204	N	55.109	E	1	0	-128	0	3	401 677407.1	0	39 134 00 00 00 00 00 00 00 00 224 84 00 00 31	0	0	0	0	0	1348925923	2012-09-29 08:38:43	0	1348925923	2012-09-29 08:38:43	273	-13.35	32.24	31.95	32.68	100000	100000							2.56787	2.38247	2.3825
7217867		5073	119280a	2012-09-29 08:44:30	B	8	25.198	N	55.111	E	25.198	N	55.111	E	1	0	-129	0	3	401 677402.4	0	39 102 00 00 00 00 00 00 32 00 155 221 00 00 11	0	0	0	0	0	1348940670	2012-09-29 12:44:30	0	1348940670	2012-09-29 12:44:30	273	-12.8	32.23	31.92	32.67	100000	100000							2.6376	2.48454	2.47349
7217868		5073	119280a	2012-09-29 09:34:15	B	8	25.203	N	55.112	E	25.203	N	55.112	E	1	0	-134	0	3	401 677408.3	0	39 140 00 00 00 00 00 00 00 00 223 209 00 00 157	0	0	0	0	0	1348943655	2012-09-29 13:34:15	0	1348943655	2012-09-29 13:34:15	273	-13.23	32.23	31.94	32.68	100000	100000							2.5477	2.42016	2.39679
7217869		5073	119280a	2012-09-29 10:17:49	B	8	25.201	N	55.102	E	25.201	N	55.102	E	1	0	-132	0	3	401 677400.1	0	39 166 00 00 00 00 00 00 00 00 246 62 00 00 255	0	0	0	0	0	1348946269	2012-09-29 14:17:49	0	1348946269	2012-09-29 14:17:49	273	-13.11	32.26	31.94	32.68	100000	100000							2.69601	2.37019	2.42797
7217870		5073	119280a	2012-09-29 11:19:27	B	8	25.202	N	55.101	E	25.202	N	55.101	E	1	0	-130	0	3	401 677400.8	0	39 108 00 00 00 00 00 00 00 00 29 241 00 00 95	0	0	0	0	0	1348949967	2012-09-29 15:19:27	0	1348949967	2012-09-29 15:19:27	273	-13.23	32.26	31.95	32.68	100000	100000							2.69296	2.3484	2.41382
7217871		5073	119280a	2012-09-29 14:54:15	B	8	25.206	N	55.093	E	25.206	N	55.093	E	1	0	-125	0	3	401 677404.1	0	39 160 00 00 00 00 00 00 00 64 240 00 66 64 73	0	0	0	0	0	1348962855	2012-09-29 18:54:15	0	1348962855	2012-09-29 18:54:15	273	-13.99	32.28	31.96	32.68	100000	100000							2.73102	2.23179	2.36174
7222187		5073	119280a	2012-09-30 03:11:31	B	0	25.196	N	55.085	E	25.196	N	55.085	E	2	0	-126	45	3	401 677412.5	0	39 102 00 00 00 00 00 00 00 00 139 221 00 00 11	0	0	0	0	0	1349007091	2012-09-30 07:11:31	0	1349007091	2012-09-30 07:11:31	274	-13.66	32.3	31.94	32.68	100000	100000							-10	2.3012	2.4908
7222188		5073	119280a	2012-09-30 04:02:38	B	8	25.198	N	55.119	E	25.198	N	55.119	E	2	0	-128	45	3	401 677406.9	0	39 134 00 00 00 00 00 00 00 00 224 84 00 00 31	0	0	0	0	0	1349010158	2012-09-30 08:02:38	0	1349010158	2012-09-30 08:02:38	274	-12.64	32.28	31.92	32.67	100000	100000							-10	2.54898	2.47582
7222189		5073	119280a	2012-09-30 04:51:33	B	0	25.233	N	55.071	E	25.233	N	55.071	E	1	0	-125	0	3	401 677402.2	0	39 166 00 00 00 00 00 00 64 08 214 62 80 00 255	0	0	0	0	0	1349013093	2012-09-30 08:51:33	0	1349013093	2012-09-30 08:51:33	274	-15.94	32.19	31.84	32.7	100000	100000							-10	1.87379	2.22623
7222190		5073	119280a	2012-09-30 06:02:12	B	8	25.225	N	55.088	E	25.225	N	55.088	E	1	0	-129	0	3	401 677407.2	0	39 108 00 00 00 00 00 00 00 00 29 241 00 00 95	0	0	0	0	0	1349017332	2012-09-30 10:02:12	0	1349017332	2012-09-30 10:02:12	274	-15.5	32.23	31.89	32.68	100000	100000							-10	2.05409	2.28715
7222191		5073	119280a	2012-09-30 08:30:30	B	8	25.195	N	55.124	E	25.195	N	55.124	E	2	0	-126	49	3	401 677404.1	0	39 198 00 00 00 00 00 00 00 00 233 37 00 00 05	0	0	0	0	0	1349026230	2012-09-30 12:30:30	0	1349026230	2012-09-30 12:30:30	274	-12.09	32.27	31.9	32.66	100000	100000							-10	2.63464	2.52741
7226316		5073	119280a	2012-10-01 02:53:21	A	0	25.203	N	55.118	E	25.203	N	55.118	E	3	0	-127	93	3	401 677406.9	0	39 160 00 128 00 00 00 00 00 00 240 00 00 00 73	0	0	0	0	0	1349092401	2012-10-01 06:53:21	0	1349092401	2012-10-01 06:53:21	275	-13.1	32.04	31.94	30.61	100000	100000							-10	2.46689	1.92041
7226317		5073	119280a	2012-10-01 03:14:40	Z	1	25.929	N	48.916	E	25.929	N	48.916	E	1	0	-134	0	2	401 671199.3	0	196 28 161 255 173 90 235	0	0	0	0	0	1349093680	2012-10-01 07:14:40	0	1349093680	2012-10-01 07:14:40	275	166.44	-99.99	-99.99	-99.99	100000	100000							-10	-10	-10
7226318		5073	119280a	2012-10-01 04:33:37	B	8	25.2	N	55.119	E	25.2	N	55.119	E	2	0	-127	44	3	401 677406.3	0	39 134 00 00 00 00 00 00 00 00 224 84 00 00 31	0	0	0	0	0	1349098417	2012-10-01 08:33:37	0	1349098417	2012-10-01 08:33:37	275	-12.86	32.04	31.93	30.58	100000	100000							-10	2.51926	1.93214
7226319		5073	119280a	2012-10-01 05:41:18	B	8	25.199	N	55.122	E	25.199	N	55.122	E	1	0	-129	0	3	401 677406.3	0	39 178 00 00 64 66 64 01 00 00 176 16 00 00 55	0	0	0	0	0	1349102478	2012-10-01 09:41:18	0	1349102478	2012-10-01 09:41:18	275	-12.58	32.04	31.92	30.57	100000	100000							-10	2.55812	1.95862
7226320		5073	119280a	2012-10-01 08:21:20	B	8	25.198	N	55.131	E	25.198	N	55.131	E	2	0	-131	51	3	401 677405.4	0	39 140 00 00 00 00 00 00 00 00 223 209 00 00 157	0	0	0	0	0	1349112080	2012-10-01 12:21:20	0	1349112080	2012-10-01 12:21:20	275	-12	-99.99	-99.99	-99.99	100000	100000							-10	-10	-10
7226321		5073	119280a	2012-10-01 09:18:56	B	8	25.198	N	55.133	E	25.198	N	55.133	E	1	0	-132	0	3	401 677405.5	0	39 204 00 00 00 00 01 00 00 00 229 41 00 00 255	0	0	0	0	0	1349115536	2012-10-01 13:18:56	0	1349115536	2012-10-01 13:18:56	275	-11.9	-99.99	-99.99	-99.99	100000	100000							-10	-10	-10
7226322		5073	119280a	2012-10-01 09:57:12	B	8	25.178	N	55.156	E	25.178	N	55.156	E	2	0	-128	46	3	401 677412.6	0	40 38 00 00 00 00 00 00 00 00 239 34 00 00 163	0	0	0	0	0	1349117832	2012-10-01 13:57:12	0	1349117832	2012-10-01 13:57:12	275	-9.09	-99.99	-99.99	-99.99	100000	100000							-10	-10	-10
7226323		5073	119280a	2012-10-01 11:00:10	B	8	25.169	N	55.171	E	25.169	N	55.171	E	1	0	-123	0	3	401 677416.6	0	39 172 00 00 00 00 00 00 00 00 222 138 00 00 197	0	0	0	0	0	1349121610	2012-10-01 15:00:10	0	1349121610	2012-10-01 15:00:10	275	-9.66	-99.99	-99.99	-99.99	100000	100000							-10	-10	-10
7230073		5073	119280a	2012-10-02 02:31:26	B	0	25.176	N	55.177	E	25.176	N	55.177	E	1	0	-134	0	3	401 677413.2	0	40 50 80 32 00 16 00 00 00 00 224 00 00 12 182	0	0	0	0	0	1349177486	2012-10-02 06:31:26	0	1349177486	2012-10-02 06:31:26	276	-12.54	-99.99	-99.99	-99.99	100000	100000							-10	-10	-10
7230074		5073	119280a	2012-10-02 03:37:16	B	0	25.199	N	55.141	E	25.199	N	55.141	E	2	0	-130	44	3	401 677406.9	0	39 192 00 00 00 00 00 00 00 00 240 02 201 140 201	0	0	0	0	0	1349181436	2012-10-02 07:37:16	0	1349181436	2012-10-02 07:37:16	276	-11.48	-99.99	-99.99	-99.99	100000	100000							-10	-10	-10
7230076		5073	119280a	2012-10-02 05:15:27	B	0	25.186	N	55.154	E	25.186	N	55.154	E	1	0	-128	0	3	401 677406.2	0	40 64 08 00 00 00 00 00 00 00 240 00 00 00 168	0	0	0	0	0	1349187327	2012-10-02 09:15:27	0	1349187327	2012-10-02 09:15:27	276	-9.96	-99.99	-99.99	-99.99	100000	100000							-10	-10	-10
7230077		5073	119280a	2012-10-02 06:56:43	B	8	25.188	N	55.159	E	25.188	N	55.159	E	2	0	-122	44	3	401 677399.1	0	39 210 00 00 00 128 16 00 64 00 240 00 00 00 23	0	0	0	0	0	1349193403	2012-10-02 10:56:43	0	1349193403	2012-10-02 10:56:43	276	-9.89	-99.99	-99.99	-99.99	100000	100000							-10	-10	-10
7230078		5073	119280a	2012-10-02 08:09:10	B	8	25.194	N	55.148	E	25.194	N	55.148	E	2	0	-131	44	3	401 677409.4	0	29 121 216 62 88 110 243	0	0	0	0	0	1349197750	2012-10-02 12:09:10	0	1349197750	2012-10-02 12:09:10	276	-10.76	-99.99	-99.99	-99.99	100000	100000							-10	-10	-10
7230079		5073	119280a	2012-10-02 09:44:51	B	8	25.187	N	55.155	E	25.187	N	55.155	E	1	0	-130	0	3	401 677408.4	0	40 44 00 00 00 00 00 00 00 00 255 53 00 00 120	0	0	0	0	0	1349203491	2012-10-02 13:44:51	0	1349203491	2012-10-02 13:44:51	276	-9.99	-99.99	-99.99	-99.99	100000	100000							-10	-10	-10
7230080		5073	119280a	2012-10-02 13:15:38	B	8	25.199	N	55.148	E	25.199	N	55.148	E	1	0	-124	0	3	401 677411.2	0	29 121 216 62 86 110 240	0	0	0	0	0	1349216138	2012-10-02 17:15:38	0	1349216138	2012-10-02 17:15:38	276	-11.06	-99.99	-99.99	-99.99	100000	100000							-10	-10	-10
7230081		5073	119280a	2012-10-02 13:37:20	B	0	25.2	N	55.148	E	25.2	N	55.148	E	1	0	-134	0	3	401 677401.7	0	39 178 00 00 00 00 00 00 00 00 240 00 00 00 55	0	0	0	0	0	1349217440	2012-10-02 17:37:20	0	1349217440	2012-10-02 17:37:20	276	-11.12	-99.99	-99.99	-99.99	100000	100000							-10	-10	-10
7233420		5073	119280a	2012-10-03 03:47:28	A	0	25.174	N	55.196	E	25.174	N	55.196	E	3	0	-124	88	3	401 677405.7	0	39 198 00 00 00 00 00 00 00 00 233 37 00 00 05	0	0	0	0	0	1349268448	2012-10-03 07:47:28	0	1349268448	2012-10-03 07:47:28	277	-4.87	-99.99	-99.99	-99.99	100000	100000							-10	-10	-10
7233421		5073	119280a	2012-10-03 05:00:26	B	8	25.176	N	55.173	E	25.176	N	55.173	E	1	0	-131	0	3	401 677403.7	0	40 70 00 00 00 00 00 00 00 00 252 18 00 00 132	0	0	0	0	0	1349272826	2012-10-03 09:00:26	0	1349272826	2012-10-03 09:00:26	277	-10.66	-99.99	-99.99	-99.99	100000	100000							-10	-10	-10
7233422		5073	119280a	2012-10-03 12:10:49	B	8	25.179	N	55.141	E	25.179	N	55.141	E	1	0	-138	0	3	401 677414.3	0	40 44 00 00 00 00 00 00 00 00 255 53 00 00 120	0	0	0	0	0	1349298649	2012-10-03 16:10:49	0	1349298649	2012-10-03 16:10:49	277	-10.28	-99.99	-99.99	-99.99	100000	100000							-10	-10	-10
7233423		5073	119280a	2012-10-03 14:52:24	B	8	25.204	N	55.124	E	25.204	N	55.124	E	2	0	-128	44	3	401 677403.1	0	40 38 00 00 00 00 00 00 00 00 237 34 00 00 163	0	0	0	0	0	1349308344	2012-10-03 18:52:24	0	1349308344	2012-10-03 18:52:24	277	-12.8	32.04	31.94	30.61	100000	100000							-10	2.49848	1.97243
7237553		5073	119280a	2012-10-04 04:30:54	B	0	25.217	N	55.137	E	25.217	N	55.137	E	2	0	-127	45	3	401 677408.2	0	40 38 00 00 00 00 00 00 00 00 237 34 00 00 163	0	0	0	0	0	1349357454	2012-10-04 08:30:54	0	1349357454	2012-10-04 08:30:54	278	-12.8	31.95	31.89	30.55	100000	100000							-10	-10	-10
7237554		5073	119280a	2012-10-04 04:56:20	B	0	25.204	N	55.142	E	25.204	N	55.142	E	2	0	-125	44	3	401 677410.8	0	40 50 00 00 00 00 00 00 00 00 240 00 00 00 182	0	0	0	0	0	1349358980	2012-10-04 08:56:20	0	1349358980	2012-10-04 08:56:20	278	-11.72	-99.99	-99.99	-99.99	100000	100000							-10	-10	-10
7237555		5073	119280a	2012-10-04 10:23:04	B	8	25.2	N	55.133	E	25.2	N	55.133	E	2	0	-126	44	3	401 677401.6	0	40 102 00 00 00 00 00 00 00 00 230 10 00 00 130	0	0	0	0	0	1349378584	2012-10-04 14:23:04	0	1349378584	2012-10-04 14:23:04	278	-12.02	-99.99	-99.99	-99.99	100000	100000							-10	-10	-10
7237556		5073	119280a	2012-10-04 11:07:19	B	8	25.195	N	55.124	E	25.195	N	55.124	E	2	0	-132	44	3	401 677405.4	0	40 134 00 00 00 00 00 00 00 00 229 11 00 00 98	0	0	0	0	0	1349381239	2012-10-04 15:07:19	0	1349381239	2012-10-04 15:07:19	278	-12.09	31.98	31.9	30.52	100000	100000							-10	2.63464	1.97816
7240750		5073	119280a	2012-10-05 06:25:41	B	0	25.201	N	55.075	E	25.201	N	55.075	E	2	0	-127	44	3	401 677404.5	0	40 82 08 00 00 00 00 00 00 00 240 00 00 00 150	0	0	0	0	0	1349450741	2012-10-05 10:25:41	0	1349450741	2012-10-05 10:25:41	279	-14.91	32.12	31.96	30.71	100000	100000							-10	2.15704	1.55107
7240751		5073	119280a	2012-10-05 07:35:23	B	8	25.195	N	55.079	E	25.195	N	55.079	E	1	0	-127	0	3	401 677405.2	0	40 140 00 00 40 00 08 00 00 00 251 19 00 00 62	0	0	0	0	0	1349454923	2012-10-05 11:35:23	0	1349454923	2012-10-05 11:35:23	279	-14.14	32.13	31.94	30.67	100000	100000							-10	2.26494	1.60822
7240752		5073	119280a	2012-10-05 12:04:40	B	8	25.182	N	55.076	E	25.182	N	55.076	E	1	0	-128	0	3	401 677400.8	0	40 140 00 00 00 00 00 00 00 00 251 19 00 00 62	0	0	0	0	0	1349471080	2012-10-05 16:04:40	0	1349471080	2012-10-05 16:04:40	279	-13.36	32.1	31.92	30.63	100000	100000							-10	2.40357	1.63524
7240753		5073	119280a	2012-10-05 13:38:44	B	8	25.19	N	55.089	E	25.19	N	55.089	E	1	0	-130	0	3	401 677401.3	0	40 108 00 00 00 00 00 00 00 00 126 37 28 97 126	0	0	0	0	0	1349476724	2012-10-05 17:38:44	0	1349476724	2012-10-05 17:38:44	279	-13.06	32.14	31.92	30.61	100000	100000							-10	2.41338	1.70579
7240754		5073	119280a	2012-10-05 14:02:46	B	0	25.19	N	55.097	E	25.19	N	55.097	E	1	0	-136	0	3	401 677411.3	0	40 128 00 00 00 00 00 00 00 00 240 00 00 00 104	0	0	0	0	0	1349478166	2012-10-05 18:02:46	0	1349478166	2012-10-05 18:02:46	279	-12.58	32.16	31.91	30.58	100000	100000							-10	2.48124	1.76877
7244400		5073	119280a	2012-10-06 04:28:38	B	0	25.203	N	55.101	E	25.203	N	55.101	E	2	0	-125	44	3	401 677410.6	0	40 146 00 00 00 00 00 00 00 00 240 00 00 00 86	0	0	0	0	0	1349530118	2012-10-06 08:28:38	0	1349530118	2012-10-06 08:28:38	280	-13.35	31.9	32.06	30.66	100000	100000							-10	2.3345	1.77119
7244401		5073	119280a	2012-10-06 09:03:44	B	8	25.16	N	55.083	E	25.16	N	55.083	E	2	0	-125	44	3	401 677418.0	0	40 128 00 00 00 00 00 00 00 00 240 00 00 00 104	0	0	0	0	0	1349546624	2012-10-06 13:03:44	0	1349546624	2012-10-06 13:03:44	280	-11.62	31.88	32.07	30.48	100000	100000							-10	2.75051	1.76321
7244402		5073	119280a	2012-10-06 10:46:57	B	8	25.16	N	55.119	E	25.16	N	55.119	E	2	0	-128	44	3	401 677420.1	0	40 178 00 00 00 00 00 00 00 00 240 00 00 00 54	0	0	0	0	0	1349552817	2012-10-06 14:46:57	0	1349552817	2012-10-06 14:46:57	280	-9.66	31.98	32.06	30.2	100000	100000							-10	3.1137	1.9715
7244403		5073	119280a	2012-10-06 11:36:30	B	8	25.113	N	55.166	E	25.113	N	55.166	E	2	0	-130	44	3	401 677429.6	0	40 128 00 00 00 00 00 00 00 00 240 00 00 00 104	0	0	0	0	0	1349555790	2012-10-06 15:36:30	0	1349555790	2012-10-06 15:36:30	280	3.8	-99.99	-99.99	-99.99	100000	100000							-10	-10	-10
7244404		5073	119280a	2012-10-06 11:36:52	B	8	25.163	N	55.119	E	25.163	N	55.119	E	1	0	-138	0	3	401 677406.1	0	40 134 00 00 00 00 00 00 00 00 229 11 00 00 98	0	0	0	0	0	1349555812	2012-10-06 15:36:52	0	1349555812	2012-10-06 15:36:52	280	-9.81	31.97	32.06	30.23	100000	100000							-10	3.06912	1.96855
7244405		5073	119280a	2012-10-06 13:15:51	B	8	25.176	N	55.105	E	25.176	N	55.105	E	2	0	-125	44	3	401 677405.5	0	40 192 00 00 00 00 00 00 00 00 240 00 00 00 40	0	0	0	0	0	1349561751	2012-10-06 17:15:51	0	1349561751	2012-10-06 17:15:51	280	-11.26	31.93	32.07	30.44	100000	100000							-10	2.74667	1.85917
7248449		5073	119280a	2012-10-07 03:55:27	B	0	25.204	N	55.106	E	25.204	N	55.106	E	1	0	-138	0	3	401 677405.1	0	40 146 00 00 00 00 00 00 00 00 240 00 00 00 86	0	0	0	0	0	1349614527	2012-10-07 07:55:27	0	1349614527	2012-10-07 07:55:27	281	-13.39	31.44	30.53	30.65	100000	100000							-10	1.97518	1.81319
7248450		5073	119280a	2012-10-07 04:19:03	B	0	25.202	N	55.106	E	25.202	N	55.106	E	1	0	-130	0	3	401 677405.9	0	40 172 00 00 00 00 00 00 00 00 228 12 00 00 60	0	0	0	0	0	1349615943	2012-10-07 08:19:03	0	1349615943	2012-10-07 08:19:03	281	-13.2	31.43	30.52	30.64	100000	100000							-10	1.97852	1.81696
7248451		5073	119280a	2012-10-07 08:58:19	B	8	25.192	N	55.117	E	25.192	N	55.117	E	2	0	-126	44	3	401 677399.8	0	40 172 00 00 00 00 00 00 00 00 228 12 00 00 60	0	0	0	0	0	1349632699	2012-10-07 12:58:19	0	1349632699	2012-10-07 12:58:19	281	-12.03	31.36	30.44	30.52	100000	100000							-10	2.07454	1.92398
7248452		5073	119280a	2012-10-07 11:11:34	B	8	25.192	N	55.123	E	25.192	N	55.123	E	1	0	-134	0	3	401 677403.9	0	41 172 15 46 106 25 121 162 01 254 24 163 170 05 28	0	0	0	0	0	1349640694	2012-10-07 15:11:34	0	1349640694	2012-10-07 15:11:34	281	-11.84	31.35	30.42	30.49	100000	100000							-10	2.11782	1.97206
7248453		5073	119280a	2012-10-07 12:50:56	B	8	25.179	N	55.146	E	25.179	N	55.146	E	2	0	-126	44	3	401 677407.5	0	40 146 00 00 00 00 00 00 00 00 240 00 00 00 86	0	0	0	0	0	1349646656	2012-10-07 16:50:56	0	1349646656	2012-10-07 16:50:56	281	-9.98	-99.99	-99.99	-99.99	100000	100000							-10	-10	-10
7251719		5073	119280a	2012-10-08 03:29:53	B	0	25.134	N	55.194	E	25.134	N	55.194	E	2	0	-128	45	3	401 677408.3	0	40 178 00 00 00 00 00 00 00 00 240 00 00 00 54	0	0	0	0	0	1349699393	2012-10-08 07:29:53	0	1349699393	2012-10-08 07:29:53	282	8.28	-99.99	-99.99	-99.99	100000	100000							-10	-10	-10
7251720		5073	119280a	2012-10-08 04:09:13	B	0	25.171	N	55.207	E	25.171	N	55.207	E	2	0	-129	48	3	401 677412.8	0	40 198 00 00 00 00 00 00 00 00 236 04 00 00 34	0	0	0	0	0	1349701753	2012-10-08 08:09:13	0	1349701753	2012-10-08 08:09:13	282	2.11	-99.99	-99.99	-99.99	100000	100000							-10	-10	-10
7251721		5073	119280a	2012-10-08 05:47:55	B	8	25.177	N	55.134	E	25.177	N	55.134	E	2	0	-126	44	3	401 677390.3	0	40 166 00 00 00 00 00 00 00 00 232 08 00 00 66	0	0	0	0	0	1349707675	2012-10-08 09:47:55	0	1349707675	2012-10-08 09:47:55	282	-10.58	-99.99	-99.99	-99.99	100000	100000							-10	-10	-10
7251722		5073	119280a	2012-10-08 06:34:39	B	7	25.177	N	55.128	E	25.177	N	55.128	E	2	0	-122	44	3	401 677402.2	0	40 198 00 00 00 00 00 00 00 00 236 04 00 00 34	0	0	0	0	0	1349710479	2012-10-08 10:34:39	0	1349710479	2012-10-08 10:34:39	282	-10.62	-99.99	-99.99	-99.99	100000	100000							-10	-10	-10
7251723		5073	119280a	2012-10-08 08:46:59	B	8	25.198	N	55.134	E	25.198	N	55.134	E	2	0	-128	44	3	401 677398.4	0	40 172 00 00 00 00 00 00 00 00 228 12 00 00 60	0	0	0	0	0	1349718419	2012-10-08 12:46:59	0	1349718419	2012-10-08 12:46:59	282	-11.84	-99.99	-99.99	-99.99	100000	100000							-10	-10	-10
7251724		5073	119280a	2012-10-08 10:29:25	B	8	25.201	N	55.125	E	25.201	N	55.125	E	1	0	-128	0	3	401 677393.3	0	40 242 64 27 157 255 255 255 255 255 15 255 255 255 09	0	0	0	0	0	1349724565	2012-10-08 14:29:25	0	1349724565	2012-10-08 14:29:25	282	-12.56	31.62	30.45	30.58	100000	100000							-10	2.13353	1.98298
7251725		5073	119280a	2012-10-08 11:14:14	B	7	25.197	N	55.123	E	25.197	N	55.123	E	1	0	-136	0	3	401 677403.5	0	40 178 16 00 08 00 00 00 08 02 240 136 00 24 53	0	0	0	0	0	1349727254	2012-10-08 15:14:14	0	1349727254	2012-10-08 15:14:14	282	-12.33	31.62	30.44	30.54	100000	100000							-10	2.11758	1.96853
7251726		5073	119280a	2012-10-08 12:24:16	B	8	25.198	N	55.118	E	25.198	N	55.118	E	1	0	-134	0	3	401 677404.6	0	44 205 130 42 06 32 54 16 34 95 64 00 01 04 17	0	0	0	0	0	1349731456	2012-10-08 16:24:16	0	1349731456	2012-10-08 16:24:16	282	-12.69	31.61	30.46	30.57	100000	100000							-10	2.07861	1.92567
7255019		5073	119280a	2012-10-09 04:30:00	B	0	25.188	N	55.145	E	25.188	N	55.145	E	2	0	-126	89	3	401 677403.9	0	40 224 00 00 00 00 00 00 00 00 240 00 00 00 08	0	0	0	0	0	1349789400	2012-10-09 08:30:00	0	1349789400	2012-10-09 08:30:00	283	-10.58	-99.99	-99.99	-99.99	100000	100000							-10	-10	-10
7255020		5073	119280a	2012-10-09 06:14:16	B	8	25.136	N	55.116	E	25.136	N	55.116	E	2	0	-122	44	3	401 677399.7	0	41 32 00 00 00 00 00 00 00 00 240 00 00 00 199	0	0	0	0	0	1349795656	2012-10-09 10:14:16	0	1349795656	2012-10-09 10:14:16	283	-8.21	31.35	30.21	30.01	100000	100000							-10	2.10737	1.98277
7255021		5073	119280a	2012-10-09 08:33:20	B	8	25.142	N	55.111	E	25.142	N	55.111	E	2	0	-128	44	3	401 677424.4	0	41 18 00 00 00 00 00 00 00 00 240 00 00 10 151	0	0	0	0	0	1349804000	2012-10-09 12:33:20	0	1349804000	2012-10-09 12:33:20	283	-9.04	31.36	30.27	30.11	100000	100000							-10	2.0908	1.95295
7276064		5073	119280a	2012-10-09 08:33:42	B	8	25.146	N	55.104	E	25.146	N	55.104	E	2	0	-128	44	3	401 677424.4	0	41 18 00 00 00 00 00 00 00 00 240 00 00 10 151	0	0	0	0	0	1349804022	2012-10-09 12:33:42	0	1349804022	2012-10-09 12:33:42	283	-10.1	31.37	30.34	30.21	100000	100000							-10	2.06619	1.9131
7255022		5073	119280a	2012-10-09 13:42:13	B	8	25.151	N	55.102	E	25.151	N	55.102	E	2	0	-129	45	3	401 677405.4	0	41 06 00 00 00 00 00 00 00 00 232 08 00 00 225	0	0	0	0	0	1349822533	2012-10-09 17:42:13	0	1349822533	2012-10-09 17:42:13	283	-10.77	31.37	30.37	30.27	100000	100000							-10	2.05028	1.89264
7255023		5073	119280a	2012-10-09 14:16:23	B	8	25.178	N	55.102	E	25.178	N	55.102	E	2	0	-130	44	3	401 677399.6	0	41 18 00 00 00 00 00 00 00 00 240 00 00 00 213	0	0	0	0	0	1349824583	2012-10-09 18:16:23	0	1349824583	2012-10-09 18:16:23	283	-11.56	31.34	30.46	30.47	100000	100000							-10	1.995	1.83414
7260921		5073	119280a	2012-10-10 03:41:32	B	0	25.268	N	55.11	E	25.268	N	55.11	E	2	0	-130	44	3	401 677437.3	0	41 06 00 00 00 00 00 00 00 00 232 08 00 00 225	0	0	0	0	0	1349872892	2012-10-10 07:41:32	0	1349872892	2012-10-10 07:41:32	284	-17.56	31.15	30.58	30.6	100000	100000							-10	1.30592	1.4178
7260922		5073	119280a	2012-10-10 05:19:10	B	8	25.228	N	55.115	E	25.228	N	55.115	E	1	0	-127	0	3	401 677405.2	0	40 230 00 00 00 00 00 00 02 00 232 08 00 00 02	0	0	0	0	0	1349878750	2012-10-10 09:19:10	0	1349878750	2012-10-10 09:19:10	284	-14.78	31.35	30.54	30.64	100000	100000							-10	1.81055	1.74131
7260923		5073	119280a	2012-10-10 05:50:12	B	8	25.191	N	55.121	E	25.191	N	55.121	E	2	0	-121	44	3	401 677401.9	0	40 242 00 00 00 00 00 00 00 00 240 00 00 00 246	0	0	0	0	0	1349880612	2012-10-10 09:50:12	0	1349880612	2012-10-10 09:50:12	284	-11.8	31.47	30.42	30.49	100000	100000							-10	2.10364	1.95688
7260924		5073	119280a	2012-10-10 08:20:00	B	8	25.146	N	55.125	E	25.146	N	55.125	E	1	0	-135	0	3	401 677411.7	0	40 242 00 00 00 00 00 00 00 00 240 00 00 00 246	0	0	0	0	0	1349889600	2012-10-10 12:20:00	0	1349889600	2012-10-10 12:20:00	284	-9.14	31.49	30.18	30.02	100000	100000							-10	2.12574	2.01415
7260925		5073	119280a	2012-10-10 09:17:19	B	8	25.149	N	55.123	E	25.149	N	55.123	E	1	0	-134	0	3	401 677414.9	0	41 12 00 00 00 00 00 00 00 00 236 04 00 00 219	0	0	0	0	0	1349893039	2012-10-10 13:17:19	0	1349893039	2012-10-10 13:17:19	284	-9.3	31.49	30.21	30.06	100000	100000							-10	2.11992	2.00241
7260926		5073	119280a	2012-10-10 11:38:25	B	8	25.15	N	55.117	E	25.15	N	55.117	E	2	0	-128	44	3	401 677413.1	0	31 123 216 61 88 110 236	0	0	0	0	0	1349901505	2012-10-10 15:38:25	0	1349901505	2012-10-10 15:38:25	284	-9.02	31.48	30.26	30.13	100000	100000							-10	2.10058	1.97116
7260927		5073	119280a	2012-10-11 03:29:01	B	0	25.186	N	55.118	E	25.186	N	55.118	E	1	0	-134	0	3	401 677402.5	0	41 70 00 00 00 00 00 00 00 00 236 05 00 00 160	0	0	0	0	0	1349958541	2012-10-11 07:29:01	0	1349958541	2012-10-11 07:29:01	285	-11.31	31.01	30.41	30.46	100000	100000							-10	2.0849	1.93832
7260928		5073	119280a	2012-10-11 03:58:33	B	0	25.171	N	55.111	E	25.171	N	55.111	E	1	0	-129	0	3	401 677403.7	0	41 82 00 00 00 00 00 00 00 00 240 00 00 00 149	0	0	0	0	0	1349960313	2012-10-11 07:58:33	0	1349960313	2012-10-11 07:58:33	285	-10.6	31.07	30.38	30.36	100000	100000							-10	2.05627	1.90827
7260929		5073	119280a	2012-10-11 05:13:37	B	8	25.183	N	55.129	E	25.183	N	55.129	E	2	0	-123	44	3	401 677400.6	0	41 32 00 00 00 00 00 00 00 00 240 00 00 00 199	0	0	0	0	0	1349964817	2012-10-11 09:13:37	0	1349964817	2012-10-11 09:13:37	285	-10.98	-99.99	-99.99	-99.99	100000	100000							-10	-10	-10
7260930		5073	119280a	2012-10-11 08:09:35	B	8	25.173	N	55.136	E	25.173	N	55.136	E	1	0	-134	0	3	401 677405.9	0	41 64 00 00 00 00 00 00 00 00 248 08 00 00 167	0	0	0	0	0	1349975375	2012-10-11 12:09:35	0	1349975375	2012-10-11 12:09:35	285	-10.22	-99.99	-99.99	-99.99	100000	100000							-10	-10	-10
7260931		5073	119280a	2012-10-11 11:14:23	B	8	25.135	N	55.201	E	25.135	N	55.201	E	2	0	-132	90	3	401 677410.2	0	41 70 00 00 00 00 00 00 00 00 236 05 00 00 160	0	0	0	0	0	1349986463	2012-10-11 15:14:23	0	1349986463	2012-10-11 15:14:23	285	9.99	-99.99	-99.99	-99.99	100000	100000							-10	-10	-10
7266188		5073	119280a	2012-10-12 03:31:59	B	0	25.123	N	55.365	E	25.123	N	55.365	E	2	0	-125	44	3	401 677423.5	0	41 114 00 00 00 00 00 00 00 00 240 00 00 00 117	0	0	0	0	0	1350045119	2012-10-12 07:31:59	0	1350045119	2012-10-12 07:31:59	286	13.66	-99.99	-99.99	-99.99	100000	100000							-10	-10	-10
7266190		5073	119280a	2012-10-12 05:05:03	B	0	25.202	N	55.116	E	25.202	N	55.116	E	2	0	-133	44	3	401 677399.5	0	41 82 00 00 00 00 00 00 00 00 240 00 00 00 149	0	0	0	0	0	1350050703	2012-10-12 09:05:03	0	1350050703	2012-10-12 09:05:03	286	-13.12	31.17	30.49	30.61	100000	100000							-10	2.06018	1.90404
7266191		5073	119280a	2012-10-12 06:41:13	B	8	25.165	N	55.211	E	25.165	N	55.211	E	1	0	-130	0	3	401 677388.1	0	41 50 00 00 00 00 00 00 128 00 240 16 00 69 145	0	0	0	0	0	1350056473	2012-10-12 10:41:13	0	1350056473	2012-10-12 10:41:13	286	5.76	-99.99	-99.99	-99.99	100000	100000							-10	-10	-10
7266192		5073	119280a	2012-10-12 09:44:30	B	8	25.195	N	55.166	E	25.195	N	55.166	E	1	0	-135	0	3	401 677399.6	0	31 123 216 60 89 110 235	0	0	0	0	0	1350067470	2012-10-12 13:44:30	0	1350067470	2012-10-12 13:44:30	286	-10.41	-99.99	-99.99	-99.99	100000	100000							-10	-10	-10
7266193		5073	119280a	2012-10-12 14:37:18	B	8	25.196	N	55.141	E	25.196	N	55.141	E	1	0	-134	0	3	401 677399.1	0	41 108 00 00 00 00 00 00 00 00 235 05 00 00 123	0	0	0	0	0	1350085038	2012-10-12 18:37:18	0	1350085038	2012-10-12 18:37:18	286	-11.3	-99.99	-99.99	-99.99	100000	100000							-10	-10	-10
7269774		5073	119280a	2012-10-13 03:06:44	B	0	25.191	N	55.128	E	25.191	N	55.128	E	2	0	-125	44	3	401 677401.0	0	41 146 00 00 00 66 228 162 78 54 60 180 04 52 216	0	0	0	0	0	1350130004	2012-10-13 07:06:44	0	1350130004	2012-10-13 07:06:44	287	-11.61	-99.99	-99.99	-99.99	100000	100000							-10	-10	-10
7269775		5073	119280a	2012-10-13 04:43:00	B	8	25.19	N	55.122	E	25.19	N	55.122	E	1	0	-130	0	3	401 677401.2	0	41 108 00 00 00 00 00 128 00 00 235 05 00 00 123	0	0	0	0	0	1350135780	2012-10-13 08:43:00	0	1350135780	2012-10-13 08:43:00	287	-11.67	30.52	30.41	30.48	100000	100000							-10	2.1109	1.9656
7269776		5073	119280a	2012-10-13 06:25:13	B	8	25.189	N	55.127	E	25.189	N	55.127	E	2	0	-125	44	3	401 677400.7	0	41 76 00 00 00 00 00 00 00 00 236 04 00 00 155	0	0	0	0	0	1350141913	2012-10-13 10:25:13	0	1350141913	2012-10-13 10:25:13	287	-11.47	-99.99	-99.99	-99.99	100000	100000							-10	-10	-10
7273061		5073	119280a	2012-10-14 04:33:03	B	0	25.178	N	55.065	E	25.178	N	55.065	E	1	0	-125	0	3	401 677402.2	0	41 108 00 00 00 00 00 00 00 00 235 05 00 00 123	0	0	0	0	0	1350221583	2012-10-14 08:33:03	0	1350221583	2012-10-14 08:33:03	288	-13.78	30.59	31.43	30.67	100000	100000							-10	1.77738	1.57373
7273062		5073	119280a	2012-10-14 06:00:04	B	0	25.189	N	55.054	E	25.189	N	55.054	E	1	0	-127	0	3	401 677399.2	0	41 160 00 00 00 00 00 00 00 00 240 00 00 00 71	0	0	0	0	0	1350226804	2012-10-14 10:00:04	0	1350226804	2012-10-14 10:00:04	288	-15.44	30.59	31.4	30.75	100000	100000							-10	1.6399	1.43574
7273063		5073	119280a	2012-10-14 06:19:31	B	0	25.14	N	55.064	E	25.14	N	55.064	E	2	0	-128	44	3	401 677394.2	0	41 172 00 00 00 00 00 00 00 00 239 01 00 00 59	0	0	0	0	0	1350227971	2012-10-14 10:19:31	0	1350227971	2012-10-14 10:19:31	288	-11.56	30.6	31.51	30.57	100000	100000							-10	1.98674	1.7495
7273064		5073	119280a	2012-10-14 09:27:07	B	8	25.145	N	55.031	E	25.145	N	55.031	E	2	0	-127	44	3	401 677393.1	0	169 114 00 00 00 00 00 00 00 00 240 32 00 00 127	0	0	0	0	0	1350239227	2012-10-14 13:27:07	0	1350239227	2012-10-14 13:27:07	288	-12.7	30.58	31.48	30.81	100000	100000							-10	1.8541	1.59286
7273065		5073	119280a	2012-10-14 10:15:18	B	8	25.157	N	55.032	E	25.157	N	55.032	E	1	0	-131	0	3	401 677401.5	0	41 146 00 00 00 00 00 00 00 00 240 00 00 00 85	0	0	0	0	0	1350242118	2012-10-14 14:15:18	0	1350242118	2012-10-14 14:15:18	288	-13.42	30.58	31.45	30.81	100000	100000							-10	1.76408	1.51849
7273066		5073	119280a	2012-10-14 13:56:07	B	8	25.22	N	55.101	E	25.22	N	55.101	E	2	0	-133	45	3	401 677383.2	0	41 198 00 00 00 00 00 00 00 00 238 02 00 00 33	0	0	0	0	0	1350255367	2012-10-14 17:56:07	0	1350255367	2012-10-14 17:56:07	288	-15.14	30.58	31.38	30.68	100000	100000							-10	1.79481	1.68316
7276065		5073	119280a	2012-10-15 02:16:37	B	0	25.211	N	55.127	E	25.211	N	55.127	E	2	0	-130	45	3	401 677407.5	0	41 134 00 00 00 00 00 00 00 00 236 04 00 00 97	0	0	0	0	0	1350299797	2012-10-15 06:16:37	0	1350299797	2012-10-15 06:16:37	289	-13.04	31.01	30.55	30.63	100000	100000							-10	-10	-10
7276066		5073	119280a	2012-10-15 05:51:35	B	8	25.206	N	55.135	E	25.206	N	55.135	E	1	0	-130	0	3	401 677400.5	0	41 166 00 00 00 00 00 00 00 00 236 04 00 00 65	0	0	0	0	0	1350312695	2012-10-15 09:51:35	0	1350312695	2012-10-15 09:51:35	289	-12.26	-99.99	-99.99	-99.99	100000	100000							-10	-10	-10
7276067		5073	119280a	2012-10-15 10:08:53	B	8	25.238	N	55.153	E	25.238	N	55.153	E	1	0	-132	0	3	401 677400.8	0	41 210 00 00 00 00 00 00 00 00 240 00 00 00 21	0	0	0	0	0	1350328133	2012-10-15 14:08:53	0	1350328133	2012-10-15 14:08:53	289	-13.1	30.88	30.5	30.46	100000	100000							-10	-10	-10
7285769		5073	119280a	2012-10-16 04:15:06	B	0	25.114	N	55.107	E	25.114	N	55.107	E	2	0	-132	44	3	401 677384.4	0	41 224 00 00 00 00 00 00 00 00 240 00 00 00 07	0	0	0	0	0	1350393306	2012-10-16 08:15:06	0	1350393306	2012-10-16 08:15:06	290	-8.65	-99.99	30	29.97	100000	100000							-10	-10	-10
7285770		5073	119280a	2012-10-16 09:02:43	B	8	25.187	N	55.055	E	25.187	N	55.055	E	2	0	-127	45	3	401 677373.3	0	32 116 216 68 85 102 233	0	0	0	0	0	1350410563	2012-10-16 13:02:43	0	1350410563	2012-10-16 13:02:43	290	-15.14	30.18	30.85	30.74	100000	100000							-10	-10	1.45442
7285771		5073	119280a	2012-10-16 10:42:34	B	8	25.203	N	55.072	E	25.203	N	55.072	E	1	0	-129	0	3	401 677389.6	0	42 06 00 128 00 00 01 106 159 255 15 127 250 207 31	0	0	0	0	0	1350416554	2012-10-16 14:42:34	0	1350416554	2012-10-16 14:42:34	290	-14.93	30.09	30.82	30.73	100000	100000							-10	-10	1.51664
7285772		5073	119280a	2012-10-16 11:33:22	B	8	25.205	N	55.108	E	25.205	N	55.108	E	2	0	-125	44	3	401 677385.3	0	41 192 00 00 00 10 66 04 07 126 23 126 255 255 248	0	0	0	0	0	1350419602	2012-10-16 15:33:22	0	1350419602	2012-10-16 15:33:22	290	-13.46	29.9	30.62	30.66	100000	100000							-10	-10	1.82913
7285773		5073	119280a	2012-10-16 12:38:00	B	8	25.211	N	55.125	E	25.211	N	55.125	E	1	0	-125	0	3	401 677393.9	0	41 236 00 00 00 00 00 00 00 00 239 01 00 00 251	0	0	0	0	0	1350423480	2012-10-16 16:38:00	0	1350423480	2012-10-16 16:38:00	290	-13.16	29.81	30.55	30.65	100000	100000							-10	1.37122	1.95731
7285774		5073	119280a	2012-10-17 03:14:50	A	0	25.203	N	55.112	E	25.203	N	55.112	E	3	0	-126	88	3	401 677398.1	0	42 18 00 00 00 00 00 00 00 00 240 00 00 00 212	0	0	0	0	0	1350476090	2012-10-17 07:14:50	0	1350476090	2012-10-17 07:14:50	291	-13.23	30.47	30.59	30.63	100000	100000							-10	-10	1.86774
7285775		5073	119280a	2012-10-17 05:00:42	B	0	25.298	N	55.354	E	25.298	N	55.354	E	1	0	-127	0	3	401 677396.8	0	41 242 00 00 00 00 00 00 00 00 240 00 00 00 245	0	0	0	0	0	1350482442	2012-10-17 09:00:42	0	1350482442	2012-10-17 09:00:42	291	7.88	-99.99	-99.99	-99.99	100000	100000							-10	-10	-10
7285776		5073	119280a	2012-10-17 06:43:52	B	8	25.197	N	55.112	E	25.197	N	55.112	E	2	0	-121	44	3	401 677401.2	0	41 198 00 00 00 00 00 00 00 00 238 02 00 00 33	0	0	0	0	0	1350488632	2012-10-17 10:43:52	0	1350488632	2012-10-17 10:43:52	291	-12.69	30.46	30.54	30.58	100000	100000							-10	-10	1.87657
7285777		5073	119280a	2012-10-17 08:48:20	B	8	25.193	N	55.086	E	25.193	N	55.086	E	1	0	-129	0	3	401 677405.6	0	42 18 00 00 00 00 00 00 00 00 240 00 00 00 212	0	0	0	0	0	1350496100	2012-10-17 12:48:20	0	1350496100	2012-10-17 12:48:20	291	-13.42	30.49	30.68	30.64	100000	100000							-10	-10	1.67233
7285778		5073	119280a	2012-10-17 09:42:20	B	8	25.185	N	55.083	E	25.185	N	55.083	E	1	0	-129	0	3	401 677389.8	0	41 198 00 00 00 00 00 00 00 00 238 02 00 00 01	0	0	0	0	0	1350499340	2012-10-17 13:42:20	0	1350499340	2012-10-17 13:42:20	291	-13.12	30.48	30.65	30.61	100000	100000							-10	-10	1.67599
7285779		5073	119280a	2012-10-17 13:50:38	B	8	25.212	N	55.117	E	25.212	N	55.117	E	2	0	-131	45	3	401 677386.9	0	42 38 00 00 00 00 00 00 00 00 240 00 00 00 192	0	0	0	0	0	1350514238	2012-10-17 17:50:38	0	1350514238	2012-10-17 17:50:38	291	-13.7	30.48	30.6	30.66	100000	100000							-10	1.31818	1.87794
7290425		5073	119280a	2012-10-18 04:41:29	B	0	25.167	N	55.047	E	25.167	N	55.047	E	1	0	-126	0	3	401 677395.3	0	09 242 00 00 00 00 00 00 00 00 240 00 00 00 245	0	0	0	0	0	1350567689	2012-10-18 08:41:29	0	1350567689	2012-10-18 08:41:29	292	-14.02	30.53	30.84	30.76	100000	100000							-10	-10	1.51297
7290426		5073	119280a	2012-10-18 05:31:29	B	8	25.138	N	55.079	E	25.138	N	55.079	E	2	0	-126	44	3	401 677395.6	0	42 12 00 00 00 00 00 00 00 00 240 00 00 00 218	0	0	0	0	0	1350570689	2012-10-18 09:31:29	0	1350570689	2012-10-18 09:31:29	292	-10.54	30.36	30.42	30.41	100000	100000							-10	-10	1.82295
7290427		5073	119280a	2012-10-18 06:20:53	B	8	25.138	N	55.149	E	25.138	N	55.149	E	1	0	-124	0	3	401 677385.1	0	42 44 00 00 00 00 00 00 00 00 239 01 00 00 186	0	0	0	0	0	1350573653	2012-10-18 10:20:53	0	1350573653	2012-10-18 10:20:53	292	-7.09	-99.99	-99.99	-99.99	100000	100000							-10	-10	-10
7290428		5073	119280a	2012-10-18 08:37:40	B	8	25.161	N	55.187	E	25.161	N	55.187	E	2	0	-128	44	3	401 677406.0	0	42 70 00 00 00 00 00 00 00 00 240 00 00 00 160	0	0	0	0	0	1350581860	2012-10-18 12:37:40	0	1350581860	2012-10-18 12:37:40	292	-12.66	-99.99	-99.99	-99.99	100000	100000							-10	-10	-10
7294444		5073	119280a	2012-10-19 04:22:25	B	0	25.187	N	55.181	E	25.187	N	55.181	E	2	0	-129	44	3	401 677399.8	0	42 82 00 00 00 00 00 00 00 00 240 00 00 00 148	0	0	0	0	0	1350652945	2012-10-19 08:22:25	0	1350652945	2012-10-19 08:22:25	293	-11.26	-99.99	-99.99	-99.99	100000	100000							-10	-10	-10
7294445		5073	119280a	2012-10-19 05:58:32	B	8	25.219	N	55.212	E	25.219	N	55.212	E	2	0	-123	44	3	401 677399.6	0	42 44 00 00 00 00 00 00 00 00 239 01 00 16 186	0	0	0	0	0	1350658712	2012-10-19 09:58:32	0	1350658712	2012-10-19 09:58:32	293	-16.19	-99.99	-99.99	-99.99	100000	100000							-10	-10	-10
7294446		5073	119280a	2012-10-19 08:27:39	B	8	25.227	N	55.196	E	25.227	N	55.196	E	2	0	-131	44	3	401 677377.8	0	42 44 00 00 00 00 00 00 00 00 239 01 00 00 186	0	0	0	0	0	1350667659	2012-10-19 12:27:39	0	1350667659	2012-10-19 12:27:39	293	-10.39	30.62	30.4	30.18	100000	100000							-10	-10	-10
7297685		5073	119280a	2012-10-20 07:23:24	B	0	25.199	N	55.391	E	25.199	N	55.391	E	1	0	-125	0	3	401 677405.4	0	42 76 00 00 00 00 00 00 00 00 239 02 00 00 153	0	0	0	0	0	1350750204	2012-10-20 11:23:24	0	1350750204	2012-10-20 11:23:24	294	9.7	-99.99	-99.99	-99.99	100000	100000							-10	-10	-10
7297686		5073	119280a	2012-10-20 09:52:23	B	8	25.197	N	55.226	E	25.197	N	55.226	E	2	0	-131	44	3	401 677406.5	0	42 76 00 00 00 00 00 00 00 00 239 02 00 00 153	0	0	0	0	0	1350759143	2012-10-20 13:52:23	0	1350759143	2012-10-20 13:52:23	294	-0.92	-99.99	-99.99	-99.99	100000	100000							-10	-10	-10
7304754		5073	119280a	2012-10-20 09:52:45	B	8	25.197	N	55.226	E	25.197	N	55.226	E	2	0	-131	44	3	401 677406.5	0	42 76 00 00 00 00 00 00 00 00 239 02 00 00 153	0	0	0	0	0	1350759165	2012-10-20 13:52:45	0	1350759165	2012-10-20 13:52:45	294	-0.92	-99.99	-99.99	-99.99	100000	100000							-10	-10	-10
7297687		5073	119280a	2012-10-20 14:15:51	B	8	25.143	N	55.143	E	25.143	N	55.143	E	2	0	-129	44	3	401 677417.9	0	42 134 00 00 00 00 00 00 00 00 240 00 00 00 96	0	0	0	0	0	1350774951	2012-10-20 18:15:51	0	1350774951	2012-10-20 18:15:51	294	-7.91	-99.99	-99.99	-99.99	100000	100000							-10	-10	-10
7297688		5073	119280a	2012-10-20 14:54:37	B	8	25.178	N	55.064	E	25.178	N	55.064	E	2	0	-123	44	3	401 677389.6	0	42 50 00 00 00 00 00 00 00 00 240 00 00 00 180	0	0	0	0	0	1350777277	2012-10-20 18:54:37	0	1350777277	2012-10-20 18:54:37	294	-13.84	30.87	30.75	30.67	100000	100000							-10	-10	1.56669
7300449		5073	119280a	2012-10-21 04:53:08	B	0	25.339	N	54.624	E	25.339	N	54.624	E	2	0	-128	44	3	401 677312.4	0	42 146 00 00 00 00 00 00 00 00 240 00 00 00 84	0	0	0	0	0	1350827588	2012-10-21 08:53:08	0	1350827588	2012-10-21 08:53:08	295	-20.34	30.91	31.41	31.26	0.95	-15.19	15.35	176.421					-10	0.670763	0.781478
7300450		5073	119280a	2012-10-21 05:19:19	A	0	25.225	N	55.066	E	25.225	N	55.066	E	3	0	-120	88	3	401 677426.5	0	42 76 00 00 00 00 00 00 00 00 239 02 00 00 153	0	0	0	0	0	1350829159	2012-10-21 09:19:19	0	1350829159	2012-10-21 09:19:19	295	-14.1	30.72	30.85	30.73	100000	100000							-10	0.985023	1.36795
7304755		5073	119280a	2012-10-22 04:38:48	B	0	25.214	N	55.148	E	25.214	N	55.148	E	2	0	-125	44	3	401 677423.9	0	42 108 00 00 00 00 00 00 00 00 240 00 00 00 122	0	0	0	0	0	1350913128	2012-10-22 08:38:48	0	1350913128	2012-10-22 08:38:48	296	-11.96	30.01	30.72	30.47	100000	100000							-10	-10	-10
7304756		5073	119280a	2012-10-22 04:39:10	B	0	25.199	N	55.143	E	25.199	N	55.143	E	1	0	-138	0	3	401 677395.6	0	42 114 00 00 00 00 00 00 00 00 240 00 00 00 116	0	0	0	0	0	1350913150	2012-10-22 08:39:10	0	1350913150	2012-10-22 08:39:10	296	-11.36	-99.99	-99.99	-99.99	100000	100000							-10	-10	-10
7304757		5073	119280a	2012-10-22 07:56:52	B	8	25.199	N	55.149	E	25.199	N	55.149	E	2	0	-132	44	3	401 677395.0	0	42 114 00 00 00 01 04 00 00 00 240 00 00 00 116	0	0	0	0	0	1350925012	2012-10-22 11:56:52	0	1350925012	2012-10-22 11:56:52	296	-11	-99.99	-99.99	-99.99	100000	100000							-10	-10	-10
7304758		5073	119280a	2012-10-22 10:25:42	B	8	25.194	N	55.147	E	25.194	N	55.147	E	2	0	-125	44	3	401 677392.1	0	42 198 00 00 00 00 00 00 00 00 240 00 00 00 32	0	0	0	0	0	1350933942	2012-10-22 14:25:42	0	1350933942	2012-10-22 14:25:42	296	-10.82	-99.99	-99.99	-99.99	100000	100000							-10	-10	-10
7304759		5073	119280a	2012-10-22 11:49:47	A	8	25.189	N	55.135	E	25.189	N	55.135	E	3	0	-126	88	3	401 677398.6	0	42 140 00 00 00 00 00 00 00 00 240 00 00 00 90	0	0	0	0	0	1350938987	2012-10-22 15:49:47	0	1350938987	2012-10-22 15:49:47	296	-11.24	-99.99	-99.99	-99.99	100000	100000							-10	-10	-10
7304760		5073	119280a	2012-10-22 14:05:26	B	8	25.201	N	55.12	E	25.201	N	55.12	E	2	0	-128	44	3	401 677391.9	0	42 198 00 00 00 00 00 00 00 00 240 00 00 00 32	0	0	0	0	0	1350947126	2012-10-22 18:05:26	0	1350947126	2012-10-22 18:05:26	296	-12.86	29.88	30.73	30.59	100000	100000							-10	-10	1.93979
7359248		5073	119280a	2012-10-23 01:59:52	B	8	25.23	N	55.021	E	25.23	N	55.021	E	1	0	-131	0	3	401 677412.2	0	42 210 00 00 00 00 00 00 00 00 240 00 00 00 20	0	0	0	0	0	1350989992	2012-10-23 05:59:52	0	1350989992	2012-10-23 05:59:52	297	-16.21	30.05	30.28	30.8	100000	100000							-10	1.01966	1.10183
7359249		5073	119280a	2012-10-23 02:31:42	B	8	25.191	N	55.115	E	25.191	N	55.115	E	2	0	-128	44	3	401 677398.9	0	34 118 217 67 86 106 223	0	0	0	0	0	1350991902	2012-10-23 06:31:42	0	1350991902	2012-10-23 06:31:42	297	-11.97	28.71	29.95	30.51	100000	100000							-10	1.38641	1.90922
7359250		5073	119280a	2012-10-23 04:28:44	B	8	25.175	N	55.148	E	25.175	N	55.148	E	1	0	-126	0	3	401 677400.0	0	42 198 00 00 00 00 00 00 00 00 240 00 00 00 32	0	0	0	0	0	1350998924	2012-10-23 08:28:44	0	1350998924	2012-10-23 08:28:44	297	-9.62	-99.99	-99.99	-99.99	100000	100000							-10	-10	-10
7359251		5073	119280a	2012-10-23 06:10:58	B	8	25.163	N	55.164	E	25.163	N	55.164	E	1	0	-126	0	3	401 677388.2	0	42 160 00 00 00 00 00 00 00 00 240 00 00 00 70	0	0	0	0	0	1351005058	2012-10-23 10:10:58	0	1351005058	2012-10-23 10:10:58	297	-8.07	-99.99	-99.99	-99.99	100000	100000							-10	-10	-10
7359252		5073	119280a	2012-10-23 11:55:56	B	8	25.19	N	55.15	E	25.19	N	55.15	E	1	0	-127	0	3	401 677401.1	0	42 166 00 00 00 00 00 00 00 00 240 00 00 00 64	0	0	0	0	0	1351025756	2012-10-23 15:55:56	0	1351025756	2012-10-23 15:55:56	297	-10.4	-99.99	-99.99	-99.99	100000	100000							-10	-10	-10
7366218		5073	119280a	2012-10-24 02:09:05	A	0	25.194	N	55.207	E	25.194	N	55.207	E	3	0	-134	88	3	401 677414.1	0	43 00 00 00 00 00 00 00 00 00 240 00 00 00 229	0	0	0	0	0	1351076945	2012-10-24 06:09:05	0	1351076945	2012-10-24 06:09:05	298	-2.19	-99.99	-99.99	-99.99	100000	100000							-10	-10	-10
7366219		5073	119280a	2012-10-24 03:41:50	B	0	25.067	N	55.334	E	25.067	N	55.334	E	2	0	-125	44	3	401 677401.3	0	38 57 161 39 89 166 192	0	0	0	0	0	1351082510	2012-10-24 07:41:50	0	1351082510	2012-10-24 07:41:50	298	25.08	-99.99	-99.99	-99.99	100000	100000							-10	-10	-10
7366220		5073	119280a	2012-10-24 05:56:05	B	8	25.188	N	55.112	E	25.188	N	55.112	E	2	0	-125	44	3	401 677394.1	0	42 210 00 00 00 00 00 00 00 00 240 00 00 00 20	0	0	0	0	0	1351090565	2012-10-24 09:56:05	0	1351090565	2012-10-24 09:56:05	298	-11.76	30.46	29.94	30.5	100000	100000							-10	1.39729	1.88981
7366221		5073	119280a	2012-10-24 05:56:27	B	0	25.188	N	55.112	E	25.188	N	55.112	E	1	1	-119	0	3	401 677394.9	0	42 224 00 00 00 02 00 00 00 00 240 00 00 00 06	0	0	0	0	0	1351090587	2012-10-24 09:56:27	0	1351090587	2012-10-24 09:56:27	298	-11.76	30.46	29.94	30.5	100000	100000							-10	1.39729	1.88981
7366222		5073	119280a	2012-10-24 10:05:46	A	8	25.194	N	55.145	E	25.194	N	55.145	E	3	0	-126	88	3	401 677396.3	0	43 06 00 00 00 00 00 00 00 00 240 00 00 00 223	0	0	0	0	0	1351105546	2012-10-24 14:05:46	0	1351105546	2012-10-24 14:05:46	298	-10.94	-99.99	-99.99	-99.99	100000	100000							-10	-10	-10
7366223		5073	119280a	2012-10-24 12:41:35	A	8	25.19	N	55.13	E	25.19	N	55.13	E	3	0	-120	88	3	401 677399.6	0	42 230 00 00 00 00 00 08 00 00 184 00 03 128 01	0	0	0	0	0	1351114895	2012-10-24 16:41:35	0	1351114895	2012-10-24 16:41:35	298	-11.48	-99.99	-99.99	-99.99	100000	100000							-10	-10	-10
7369991		5073	119280a	2012-10-25 04:00:01	B	0	25.203	N	55.097	E	25.203	N	55.097	E	2	0	-126	45	3	401 677411.4	0	42 242 00 00 00 01 00 00 00 16 240 00 00 64 244	0	0	0	0	0	1351170001	2012-10-25 08:00:01	0	1351170001	2012-10-25 08:00:01	299	-13.51	30.05	30.1	30.67	100000	100000							-10	1.24099	1.73608
7369992		5073	119280a	2012-10-25 05:42:51	B	8	25.181	N	55.09	E	25.181	N	55.09	E	2	0	-126	44	3	401 677395.0	0	42 210 00 00 00 00 00 00 00 00 240 00 00 00 20	0	0	0	0	0	1351176171	2012-10-25 09:42:51	0	1351176171	2012-10-25 09:42:51	299	-12.46	30.05	29.99	30.55	100000	100000							-10	1.35212	1.74068
7369993		5073	119280a	2012-10-25 05:43:13	A	0	25.167	N	55.117	E	25.167	N	55.117	E	3	0	-127	89	3	401 677392.2	0	42 224 00 00 00 00 00 00 00 00 240 00 00 00 06	0	0	0	0	0	1351176193	2012-10-25 09:43:13	0	1351176193	2012-10-25 09:43:13	299	-10.02	29.93	29.73	30.28	100000	100000							-10	1.57917	1.95207
7369994		5073	119280a	2012-10-25 09:10:00	B	8	25.186	N	55.072	E	25.186	N	55.072	E	2	0	-126	44	3	401 677386.3	0	42 242 00 128 00 00 00 00 00 00 240 00 00 00 244	0	0	0	0	0	1351188600	2012-10-25 13:10:00	0	1351188600	2012-10-25 13:10:00	299	-13.95	30.12	30.11	30.66	100000	100000							-10	1.2484	1.58896
7369995		5073	119280a	2012-10-25 09:55:39	B	8	25.201	N	55.089	E	25.201	N	55.089	E	2	0	-129	44	3	401 677373.1	0	43 18 00 00 00 00 00 00 00 00 240 00 00 00 211	0	0	0	0	0	1351191339	2012-10-25 13:55:39	0	1351191339	2012-10-25 13:55:39	299	-13.74	30.08	30.12	30.67	100000	100000							-10	1.22874	1.672
7369996		5073	119280a	2012-10-25 10:45:14	B	8	25.2	N	55.085	E	25.2	N	55.085	E	2	0	-127	44	3	401 677372.9	0	42 210 00 00 00 00 00 00 00 00 240 00 00 00 20	0	0	0	0	0	1351194314	2012-10-25 14:45:14	0	1351194314	2012-10-25 14:45:14	299	-13.9	30.09	30.12	30.68	100000	100000							-10	1.22186	1.6408
7369997		5073	119280a	2012-10-25 11:30:33	B	7	25.201	N	55.085	E	25.201	N	55.085	E	1	0	-131	0	3	401 677388.6	0	42 242 00 00 00 00 130 04 196 41 144 00 00 00 244	0	0	0	0	0	1351197033	2012-10-25 15:30:33	0	1351197033	2012-10-25 15:30:33	299	-13.97	30.09	30.13	30.68	100000	100000							-10	1.21616	1.63745
7369998		5073	119280a	2012-10-25 12:14:47	B	8	25.2	N	55.084	E	25.2	N	55.084	E	1	0	-125	0	3	401 677385.7	0	43 12 00 00 00 00 00 00 00 00 240 00 00 00 217	0	0	0	0	0	1351199687	2012-10-25 16:14:47	0	1351199687	2012-10-25 16:14:47	299	-13.96	30.1	30.13	30.68	100000	100000							-10	1.21865	1.63223
7373008		5073	119280a	2012-10-26 02:59:54	B	0	25.179	N	55.073	E	25.179	N	55.073	E	1	0	-126	0	3	401 677391.1	0	43 12 00 00 00 00 00 00 00 00 240 00 00 00 217	0	0	0	0	0	1351252794	2012-10-26 06:59:54	0	1351252794	2012-10-26 06:59:54	300	-13.36	30.12	30.07	30.63	100000	100000							-10	1.28706	1.62585
7373009		5073	119280a	2012-10-26 04:39:11	B	0	25.177	N	55.099	E	25.177	N	55.099	E	2	0	-126	45	3	401 677403.1	0	35 119 217 60 87 106 220	0	0	0	0	0	1351258751	2012-10-26 08:39:11	0	1351258751	2012-10-26 08:39:11	300	-11.68	30.09	29.92	30.48	100000	100000							-10	1.41811	1.8154
7373010		5073	119280a	2012-10-26 10:30:48	B	8	25.138	N	55.119	E	25.138	N	55.119	E	2	0	-131	44	3	401 677400.4	0	43 50 00 00 00 00 00 00 00 00 240 00 00 00 179	0	0	0	0	0	1351279848	2012-10-26 14:30:48	0	1351279848	2012-10-26 14:30:48	300	-8.32	30.04	29.46	30	100000	100000							-10	1.8172	1.99315
7373011		5073	119280a	2012-10-26 14:05:46	B	8	25.146	N	55.135	E	25.146	N	55.135	E	1	0	-133	0	3	401 677412.5	0	43 76 00 00 00 00 00 00 00 00 240 00 00 00 153	0	0	0	0	0	1351292746	2012-10-26 18:05:46	0	1351292746	2012-10-26 18:05:46	300	-9.27	-99.99	-99.99	-99.99	100000	100000							-10	-10	-10
7375892		5073	119280a	2012-10-27 08:45:23	B	0	25.14	N	55.153	E	25.14	N	55.153	E	2	0	-128	44	3	401 677414.0	0	43 82 00 00 00 00 00 00 00 00 240 00 00 00 147	0	0	0	0	0	1351359923	2012-10-27 12:45:23	0	1351359923	2012-10-27 12:45:23	301	-7.68	-99.99	-99.99	-99.99	100000	100000							-10	-10	-10
7375893		5073	119280a	2012-10-27 10:19:54	B	8	25.156	N	55.126	E	25.156	N	55.126	E	2	0	-131	44	3	401 677400.7	0	43 50 00 00 00 00 00 00 00 00 240 00 00 00 179	0	0	0	0	0	1351365594	2012-10-27 14:19:54	0	1351365594	2012-10-27 14:19:54	301	-9.72	-99.99	-99.99	-99.99	100000	100000							-10	-10	-10
7375894		5073	119280a	2012-10-27 11:06:12	B	8	25.158	N	55.123	E	25.158	N	55.123	E	1	0	-136	0	3	401 677398.3	0	43 76 00 00 00 00 00 00 00 00 240 00 00 00 153	0	0	0	0	0	1351368372	2012-10-27 15:06:12	0	1351368372	2012-10-27 15:06:12	301	-9.68	30.07	29.61	30.15	100000	100000							1.50671	1.68378	1.99606
7375895		5073	119280a	2012-10-27 11:29:31	B	0	25.161	N	55.122	E	25.161	N	55.122	E	1	0	-131	0	3	401 677403.1	0	43 102 00 00 64 00 00 00 00 01 239 00 00 00 127	0	0	0	0	0	1351369771	2012-10-27 15:29:31	0	1351369771	2012-10-27 15:29:31	301	-9.77	30.08	29.64	30.19	100000	100000							1.49438	1.65382	1.98808
7375896		5073	119280a	2012-10-27 13:43:17	B	8	25.138	N	55.127	E	25.138	N	55.127	E	2	0	-133	44	3	401 677414.1	0	43 82 00 00 00 00 00 00 00 00 240 00 00 00 147	0	0	0	0	0	1351377797	2012-10-27 17:43:17	0	1351377797	2012-10-27 17:43:17	301	-8.45	-99.99	-99.99	-99.99	100000	100000							-10	-10	-10
7380054		5073	119280a	2012-10-28 05:03:19	B	0	25.161	N	55.108	E	25.161	N	55.108	E	1	0	-126	0	3	401 677390.2	0	43 38 00 00 00 00 00 00 00 00 240 04 00 00 187	0	0	0	0	0	1351432999	2012-10-28 09:03:19	0	1351432999	2012-10-28 09:03:19	302	-10.36	30.28	29.74	30.3	100000	100000							-10	1.57443	1.90611
7380055		5073	119280a	2012-10-28 06:14:04	B	8	25.191	N	55.136	E	25.191	N	55.136	E	2	0	-121	44	3	401 677394.3	0	43 76 00 00 00 00 00 00 00 00 240 00 01 00 153	0	0	0	0	0	1351437244	2012-10-28 10:14:04	0	1351437244	2012-10-28 10:14:04	302	-11.3	-99.99	-99.99	-99.99	100000	100000							-10	-10	-10
7380056		5073	119280a	2012-10-28 08:35:48	B	8	25.211	N	55.142	E	25.211	N	55.142	E	2	0	-129	44	3	401 677391.2	0	43 82 00 00 00 00 00 00 00 00 240 00 00 00 147	0	0	0	0	0	1351445748	2012-10-28 12:35:48	0	1351445748	2012-10-28 12:35:48	302	-12.14	30.32	29.99	30.52	100000	100000							-10	-10	-10
7380057		5073	119280a	2012-10-28 09:23:56	B	8	25.216	N	55.143	E	25.216	N	55.143	E	1	0	-131	0	3	401 677391.2	0	43 114 00 00 00 00 00 00 00 01 239 00 00 00 115	0	0	0	0	0	1351448636	2012-10-28 13:23:56	0	1351448636	2012-10-28 13:23:56	302	-12.38	30.33	30	30.51	100000	100000							-10	-10	-10
7383169		5073	119280a	2012-10-29 03:25:46	B	0	25.189	N	55.15	E	25.189	N	55.15	E	1	0	-128	0	3	401 677397.5	0	43 134 00 00 00 00 00 00 00 00 240 00 00 00 95	0	0	0	0	0	1351513546	2012-10-29 07:25:46	0	1351513546	2012-10-29 07:25:46	303	-10.34	-99.99	-99.99	-99.99	100000	100000							-10	-10	-10
7383170		5073	119280a	2012-10-29 04:56:56	B	8	25.185	N	55.126	E	25.185	N	55.126	E	2	0	-125	88	3	401 677394.6	0	43 96 00 00 00 00 00 00 00 01 239 00 00 00 133	0	0	0	0	0	1351519016	2012-10-29 08:56:56	0	1351519016	2012-10-29 08:56:56	303	-11.14	-99.99	-99.99	-99.99	100000	100000							-10	-10	-10
7383171		5073	119280a	2012-10-29 05:57:13	B	8	25.182	N	55.127	E	25.182	N	55.127	E	2	1	-117	44	3	401 677391.8	0	43 134 00 00 00 00 00 00 00 00 240 00 00 00 95	0	0	0	0	0	1351522633	2012-10-29 09:57:13	0	1351522633	2012-10-29 09:57:13	303	-10.92	-99.99	-99.99	-99.99	100000	100000							-10	-10	-10
7383172		5073	119280a	2012-10-29 08:20:43	B	8	25.186	N	55.139	E	25.186	N	55.139	E	1	0	-131	0	3	401 677393.2	0	43 160 00 00 00 00 00 00 00 44 226 00 00 00 39	0	0	0	0	0	1351531243	2012-10-29 12:20:43	0	1351531243	2012-10-29 12:20:43	303	-10.82	-99.99	-99.99	-99.99	100000	100000							-10	-10	-10
7383173		5073	119280a	2012-10-29 14:35:56	B	8	25.184	N	55.138	E	25.184	N	55.138	E	1	0	-133	0	3	401 677394.9	0	36 121 215 62 89 106 219	0	0	0	0	0	1351553756	2012-10-29 18:35:56	0	1351553756	2012-10-29 18:35:56	303	-10.76	-99.99	-99.99	-99.99	100000	100000							-10	-10	-10
7387466		5073	119280a	2012-10-30 03:06:32	A	0	25.177	N	55.153	E	25.177	N	55.153	E	3	0	-123	88	3	401 677401.3	0	43 108 00 00 00 00 00 00 00 00 242 00 00 00 121	0	0	0	0	0	1351598792	2012-10-30 07:06:32	0	1351598792	2012-10-30 07:06:32	304	-9.3	-99.99	-99.99	-99.99	100000	100000							-10	-10	-10
7387467		5073	119280a	2012-10-30 04:42:39	B	8	25.186	N	55.136	E	25.186	N	55.136	E	2	0	-125	44	3	401 677397.0	0	36 116 216 66 86 98 219	0	0	0	0	0	1351604559	2012-10-30 08:42:39	0	1351604559	2012-10-30 08:42:39	304	-11	-99.99	-99.99	-99.99	100000	100000							-10	-10	-10
[truncated: 13 more columns]

## Sheet: Mashuwa
event-id	visible	timestamp	location-long	location-lat	algorithm-marked-outlier	argos:altitude	argos:best-level	argos:calcul-freq	argos:error-radius	argos:gdop	argos:iq	argos:lat1	argos:lat2	argos:lc	argos:lon1	argos:lon2	argos:nb-mes	argos:nb-mes-120	argos:nb-mes-identical	sensor-type	individual-taxon-canonical-name	tag-local-identifier	individual-local-identifier	study-name
5240099899	TRUE	00:04:00	55.107	25.122		0	-132	401.677	0	0	8	25.122	25.122	B	55.107	55.107	1	0	1	argos-doppler-shift		133848	Mashuwa	Mashuwa
5240099900	TRUE	00:34:00	55.129	25.106		0	-133	401.677	0	0	8	25.106	25.106	B	55.129	55.129	1	0	1	argos-doppler-shift		133848	Mashuwa	Mashuwa
5240099901	TRUE	00:37:00	55.081	25.103		0	-125	401.677	0	0	0	25.103	25.103	B	55.081	55.081	1	0	1	argos-doppler-shift		133848	Mashuwa	Mashuwa
5240099902	TRUE	00:32:00	55.11	25.108		0	-128	401.677	0	0	8	25.108	25.108	B	55.11	55.11	2	0	2	argos-doppler-shift		133848	Mashuwa	Mashuwa
5240099903	TRUE	00:00:00	55.109	25.106		0	-124	401.677	0	0	8	25.106	25.106	B	55.109	55.109	1	0	1	argos-doppler-shift		133848	Mashuwa	Mashuwa
5240099904	TRUE	00:05:00	55.106	25.105		0	-131	401.677	0	0	8	25.105	25.105	B	55.106	55.106	1	0	1	argos-doppler-shift		133848	Mashuwa	Mashuwa
5240099905	TRUE	00:09:00	55.075	25.088		0	-130	401.677	0	0	0	25.088	25.088	B	55.075	55.075	1	0	1	argos-doppler-shift		133848	Mashuwa	Mashuwa
5240099906	TRUE	00:55:00	55.11	25.126		0	-117	401.677	0	0	0	25.126	25.126	B	55.11	55.11	1	1	1	argos-doppler-shift		133848	Mashuwa	Mashuwa
5240099907	TRUE	00:26:00	55.162	25.106		0	-121	401.677	0	0	0	25.106	25.106	B	55.162	55.162	2	0	2	argos-doppler-shift		133848	Mashuwa	Mashuwa
5240099909	TRUE	00:32:00	55.155	25.11		0	-128	401.677	0	0	7	25.11	25.11	B	55.155	55.155	1	0	1	argos-doppler-shift		133848	Mashuwa	Mashuwa
5240099910	TRUE	00:17:00	54.996	25.16		0	-129	401.677	0	0	8	25.16	25.16	B	54.996	54.996	1	0	1	argos-doppler-shift		133848	Mashuwa	Mashuwa
5240099911	TRUE	00:15:00	54.985	25.211		0	-128	401.677	0	0	0	25.211	25.211	B	54.985	54.985	2	0	2	argos-doppler-shift		133848	Mashuwa	Mashuwa
5240099912	TRUE	00:31:00	54.916	25.225		0	-136	401.677	0	0	8	25.225	25.225	B	54.916	54.916	1	0	1	argos-doppler-shift		133848	Mashuwa	Mashuwa
5240099913	TRUE	00:51:00	54.909	25.223		0	-124	401.677	0	0	0	25.223	25.223	B	54.909	54.909	1	0	1	argos-doppler-shift		133848	Mashuwa	Mashuwa
5240099914	TRUE	00:11:00	54.901	25.213		0	-124	401.677	0	0	0	25.213	25.213	B	54.901	54.901	2	0	2	argos-doppler-shift		133848	Mashuwa	Mashuwa
5240099915	TRUE	00:43:00	54.77	25.228		0	-124	401.677	0	0	8	25.228	25.228	B	54.77	54.77	1	0	1	argos-doppler-shift		133848	Mashuwa	Mashuwa
5240099916	TRUE	00:57:00	54.618	25.061		0	-129	401.677	0	0	0	25.061	25.061	B	54.618	54.618	2	0	2	argos-doppler-shift		133848	Mashuwa	Mashuwa
5240099917	TRUE	00:30:00	54.648	25.058		0	-136	401.677	0	0	8	25.058	25.058	B	54.648	54.648	1	0	1	argos-doppler-shift		133848	Mashuwa	Mashuwa
5240099920	TRUE	00:21:00	54.564	24.925		0	-129	401.677	0	0	0	24.925	24.925	B	54.564	54.564	1	0	1	argos-doppler-shift		133848	Mashuwa	Mashuwa
5240099922	TRUE	00:48:00	54.645	24.83		0	-118	401.677	0	0	0	24.83	24.83	B	54.645	54.645	2	1	2	argos-doppler-shift		133848	Mashuwa	Mashuwa
5240099923	TRUE	00:01:00	54.642	24.823		0	-123	401.677	0	0	0	24.823	24.823	A	54.642	54.642	3	0	3	argos-doppler-shift		133848	Mashuwa	Mashuwa
5240099924	TRUE	00:42:00	54.6	24.831		0	-132	401.677	0	0	6	24.831	24.831	B	54.6	54.6	1	0	1	argos-doppler-shift		133848	Mashuwa	Mashuwa
5240099925	TRUE	00:54:00	54.498	24.824		0	-128	401.677	0	0	0	24.824	24.824	B	54.498	54.498	1	0	1	argos-doppler-shift		133848	Mashuwa	Mashuwa
5240099926	TRUE	00:41:00	54.491	24.859		0	-129	401.677	0	0	8	24.859	24.859	B	54.491	54.491	2	0	2	argos-doppler-shift		133848	Mashuwa	Mashuwa
5240099927	TRUE	00:14:00	54.565	24.851		0	-136	401.677	0	0	8	24.851	24.851	B	54.565	54.565	1	0	1	argos-doppler-shift		133848	Mashuwa	Mashuwa
5240099928	TRUE	00:42:00	54.539	24.832		0	-129	401.677	0	0	8	24.832	24.832	B	54.539	54.539	1	0	1	argos-doppler-shift		133848	Mashuwa	Mashuwa
5240099929	TRUE	00:37:00	54.535	24.83		0	-125	401.677	0	0	0	24.83	24.83	B	54.535	54.535	1	0	1	argos-doppler-shift		133848	Mashuwa	Mashuwa
5240099930	TRUE	00:21:00	54.403	24.672		0	-124	401.677	0	0	8	24.672	24.672	B	54.403	54.403	2	0	2	argos-doppler-shift		133848	Mashuwa	Mashuwa
5240099931	TRUE	00:09:00	54.371	24.51		0	-129	401.677	0	0	6	24.51	24.51	B	54.371	54.371	1	0	1	argos-doppler-shift		133848	Mashuwa	Mashuwa
5240099932	TRUE	00:25:00	54.192	24.575		0	-123	401.677	0	0	0	24.575	24.575	B	54.192	54.192	2	0	2	argos-doppler-shift		133848	Mashuwa	Mashuwa
5240099933	TRUE	00:12:00	54.174	24.581		0	-125	401.677	0	0	8	24.581	24.581	B	54.174	54.174	2	0	2	argos-doppler-shift		133848	Mashuwa	Mashuwa
5240099934	TRUE	00:02:00	54.089	24.572		0	-124	401.677	0	0	8	24.572	24.572	B	54.089	54.089	2	0	2	argos-doppler-shift		133848	Mashuwa	Mashuwa
5240099935	TRUE	00:45:00	54.069	24.554		0	-119	401.677	0	0	0	24.554	24.554	B	54.069	54.069	1	1	1	argos-doppler-shift		133848	Mashuwa	Mashuwa
5240099936	TRUE	00:49:00	54.004	24.566		0	-130	401.677	0	0	8	24.566	24.566	B	54.004	54.004	2	0	2	argos-doppler-shift		133848	Mashuwa	Mashuwa
5240099937	TRUE	00:26:00	54.004	24.567		0	-125	401.677	0	0	8	24.567	24.567	B	54.004	54.004	1	0	1	argos-doppler-shift		133848	Mashuwa	Mashuwa
5240099938	TRUE	00:55:00	53.995	24.574		0	-127	401.677	0	0	0	24.574	24.574	B	53.995	53.995	2	0	2	argos-doppler-shift		133848	Mashuwa	Mashuwa
5240099939	TRUE	00:47:00	53.841	24.521		0	-120	401.677	0	0	50	24.521	24.521	0	53.841	53.841	4	0	4	argos-doppler-shift		133848	Mashuwa	Mashuwa
5240099940	TRUE	00:42:00	53.848	24.505		0	-132	401.677	0	0	0	24.505	24.505	B	53.848	53.848	2	0	2	argos-doppler-shift		133848	Mashuwa	Mashuwa
5240099943	TRUE	00:03:00	53.847	24.375		0	-120	401.677	0	0	8	24.375	24.375	B	53.847	53.847	1	0	1	argos-doppler-shift		133848	Mashuwa	Mashuwa
5240099944	TRUE	00:45:00	53.857	24.359		0	-131	401.677	0	0	8	24.359	24.359	B	53.857	53.857	1	0	1	argos-doppler-shift		133848	Mashuwa	Mashuwa
5240099945	TRUE	00:39:00	53.86	24.36		0	-117	401.677	0	0	0	24.36	24.36	B	53.86	53.86	1	1	1	argos-doppler-shift		133848	Mashuwa	Mashuwa
5240099946	TRUE	00:54:00	53.859	24.354		0	-136	401.677	0	0	8	24.354	24.354	B	53.859	53.859	1	0	1	argos-doppler-shift		133848	Mashuwa	Mashuwa
5240099947	TRUE	00:35:00	53.831	24.352		0	-128	401.677	0	0	8	24.352	24.352	B	53.831	53.831	1	0	1	argos-doppler-shift		133848	Mashuwa	Mashuwa
5240099948	TRUE	00:17:00	53.818	24.349		0	-126	401.677	0	0	8	24.349	24.349	B	53.818	53.818	1	0	1	argos-doppler-shift		133848	Mashuwa	Mashuwa
5240099949	TRUE	00:22:00	53.823	24.353		0	-121	401.677	0	0	0	24.353	24.353	B	53.823	53.823	1	0	1	argos-doppler-shift		133848	Mashuwa	Mashuwa
5240099950	TRUE	00:16:00	53.795	24.355		0	-132	401.677	0	0	8	24.355	24.355	B	53.795	53.795	1	0	1	argos-doppler-shift		133848	Mashuwa	Mashuwa
5240099951	TRUE	00:23:00	53.774	24.357		0	-129	401.677	0	0	8	24.357	24.357	B	53.774	53.774	1	0	1	argos-doppler-shift		133848	Mashuwa	Mashuwa
5240099952	TRUE	00:56:00	53.792	24.365		0	-134	401.677	0	0	0	24.365	24.365	B	53.792	53.792	1	0	1	argos-doppler-shift		133848	Mashuwa	Mashuwa
5240099953	TRUE	00:57:00	53.79	24.35		0	-123	401.677	0	0	0	24.35	24.35	B	53.79	53.79	2	0	2	argos-doppler-shift		133848	Mashuwa	Mashuwa
5240099954	TRUE	00:11:00	53.775	24.351		0	-124	401.677	0	0	8	24.351	24.351	B	53.775	53.775	1	0	1	argos-doppler-shift		133848	Mashuwa	Mashuwa
5240099955	TRUE	00:20:00	53.756	24.359		0	-122	401.677	0	0	0	24.359	24.359	B	53.756	53.756	1	0	1	argos-doppler-shift		133848	Mashuwa	Mashuwa
5240099956	TRUE	00:54:00	53.769	24.354		0	-132	401.677	0	0	8	24.354	24.354	B	53.769	53.769	1	0	1	argos-doppler-shift		133848	Mashuwa	Mashuwa
5240099957	TRUE	00:48:00	53.78	24.35		0	-137	401.677	0	0	0	24.35	24.35	B	53.78	53.78	1	0	1	argos-doppler-shift		133848	Mashuwa	Mashuwa
5240099958	TRUE	00:11:00	53.777	24.362		0	-129	401.677	0	0	8	24.362	24.362	B	53.777	53.777	2	0	2	argos-doppler-shift		133848	Mashuwa	Mashuwa
5240099959	TRUE	00:47:00	53.784	24.357		0	-121	401.677	0	0	0	24.357	24.357	B	53.784	53.784	2	0	2	argos-doppler-shift		133848	Mashuwa	Mashuwa
5240099960	TRUE	00:32:00	53.781	24.354		0	-115	401.677	0	0	0	24.354	24.354	B	53.781	53.781	1	1	1	argos-doppler-shift		133848	Mashuwa	Mashuwa
5240099961	TRUE	00:27:00	53.779	24.355		0	-132	401.677	0	0	8	24.355	24.355	B	53.779	53.779	1	0	1	argos-doppler-shift		133848	Mashuwa	Mashuwa
5240099962	TRUE	00:01:00	53.782	24.353		0	-130	401.677	0	0	8	24.353	24.353	B	53.782	53.782	1	0	1	argos-doppler-shift		133848	Mashuwa	Mashuwa
5240099963	TRUE	00:48:00	53.787	24.351		0	-126	401.677	0	0	0	24.351	24.351	B	53.787	53.787	2	0	2	argos-doppler-shift		133848	Mashuwa	Mashuwa
5240099964	TRUE	00:07:00	53.785	24.348		0	-133	401.677	0	0	8	24.348	24.348	B	53.785	53.785	1	0	1	argos-doppler-shift		133848	Mashuwa	Mashuwa
5240099965	TRUE	00:38:00	53.77	24.32		0	-133	401.677	0	0	0	24.32	24.32	B	53.77	53.77	1	0	1	argos-doppler-shift		133848	Mashuwa	Mashuwa
5240099966	TRUE	00:34:00	53.773	24.339		0	-133	401.677	0	0	0	24.339	24.339	B	53.773	53.773	1	0	1	argos-doppler-shift		133848	Mashuwa	Mashuwa
5240099967	TRUE	00:16:00	53.765	24.333		0	-134	401.677	0	0	8	24.333	24.333	B	53.765	53.765	1	0	1	argos-doppler-shift		133848	Mashuwa	Mashuwa
5240099968	TRUE	00:15:00	53.797	24.333		0	-131	401.677	0	0	0	24.333	24.333	B	53.797	53.797	1	0	1	argos-doppler-shift		133848	Mashuwa	Mashuwa
5240099969	TRUE	00:20:00	53.888	24.354		0	-127	401.677	0	0	0	24.354	24.354	B	53.888	53.888	2	0	2	argos-doppler-shift		133848	Mashuwa	Mashuwa
5240099970	TRUE	00:39:00	53.815	24.315		0	-122	401.677	0	0	8	24.315	24.315	B	53.815	53.815	1	0	1	argos-doppler-shift		133848	Mashuwa	Mashuwa
5240099971	TRUE	00:33:00	53.752	24.279		0	-128	401.677	0	0	0	24.279	24.279	B	53.752	53.752	2	0	2	argos-doppler-shift		133848	Mashuwa	Mashuwa
5240099972	TRUE	00:35:00	53.737	24.278		0	-130	401.677	0	0	8	24.278	24.278	B	53.737	53.737	2	0	2	argos-doppler-shift		133848	Mashuwa	Mashuwa
5240099973	TRUE	00:30:00	53.73	24.285		0	-122	401.677	0	0	0	24.285	24.285	B	53.73	53.73	2	0	2	argos-doppler-shift		133848	Mashuwa	Mashuwa
5240099974	TRUE	00:51:00	53.731	24.287		0	-125	401.677	0	0	8	24.287	24.287	B	53.731	53.731	1	0	1	argos-doppler-shift		133848	Mashuwa	Mashuwa
5240099975	TRUE	00:45:00	53.729	24.273		0	-133	401.677	0	0	0	24.273	24.273	B	53.729	53.729	1	0	1	argos-doppler-shift		133848	Mashuwa	Mashuwa
5240099976	TRUE	00:11:00	53.724	24.29		0	-126	401.677	0	0	0	24.29	24.29	B	53.724	53.724	2	0	2	argos-doppler-shift		133848	Mashuwa	Mashuwa
5240099977	TRUE	00:32:00	53.736	24.285		0	-134	401.677	0	0	8	24.285	24.285	B	53.736	53.736	1	0	1	argos-doppler-shift		133848	Mashuwa	Mashuwa
5240099978	TRUE	00:19:00	53.743	24.284		0	-126	401.677	0	0	8	24.284	24.284	B	53.743	53.743	1	0	1	argos-doppler-shift		133848	Mashuwa	Mashuwa
5240099979	TRUE	00:15:00	53.743	24.285		0	-128	401.677	0	0	0	24.285	24.285	B	53.743	53.743	1	0	1	argos-doppler-shift		133848	Mashuwa	Mashuwa
5240099980	TRUE	00:27:00	53.752	24.28		0	-132	401.677	0	0	8	24.28	24.28	B	53.752	53.752	1	0	1	argos-doppler-shift		133848	Mashuwa	Mashuwa
5240099981	TRUE	00:16:00	53.745	24.282		0	-125	401.677	0	0	8	24.282	24.282	B	53.745	53.745	1	0	1	argos-doppler-shift		133848	Mashuwa	Mashuwa
5240099982	TRUE	00:55:00	53.759	24.274		0	-129	401.677	0	0	0	24.274	24.274	B	53.759	53.759	1	0	1	argos-doppler-shift		133848	Mashuwa	Mashuwa
5240099983	TRUE	00:28:00	53.754	24.277		0	-120	401.677	0	0	8	24.277	24.277	B	53.754	53.754	1	0	1	argos-doppler-shift		133848	Mashuwa	Mashuwa
5240099984	TRUE	00:49:00	53.758	24.278		0	-122	401.677	0	0	8	24.278	24.278	B	53.758	53.758	1	0	1	argos-doppler-shift		133848	Mashuwa	Mashuwa
5240099985	TRUE	00:02:00	53.766	24.263		0	-131	401.677	0	0	0	24.263	24.263	B	53.766	53.766	1	0	1	argos-doppler-shift		133848	Mashuwa	Mashuwa
5240099986	TRUE	00:04:00	53.745	24.289		0	-136	401.677	0	0	0	24.289	24.289	B	53.745	53.745	1	0	1	argos-doppler-shift		133848	Mashuwa	Mashuwa
5240099987	TRUE	00:55:00	53.748	24.291		0	-125	401.677	0	0	8	24.291	24.291	B	53.748	53.748	1	0	1	argos-doppler-shift		133848	Mashuwa	Mashuwa
5240099988	TRUE	00:05:00	53.742	24.289		0	-126	401.677	0	0	8	24.289	24.289	B	53.742	53.742	1	0	1	argos-doppler-shift		133848	Mashuwa	Mashuwa
5240099989	TRUE	00:08:00	53.742	24.289		0	-129	401.677	0	0	8	24.289	24.289	B	53.742	53.742	1	0	1	argos-doppler-shift		133848	Mashuwa	Mashuwa
5240099990	TRUE	00:28:00	53.728	24.293		0	-132	401.677	0	0	0	24.293	24.293	B	53.728	53.728	1	0	1	argos-doppler-shift		133848	Mashuwa	Mashuwa
5240099991	TRUE	00:27:00	53.739	24.284		0	-133	401.677	0	0	0	24.284	24.284	B	53.739	53.739	2	0	2	argos-doppler-shift		133848	Mashuwa	Mashuwa
5240099992	TRUE	00:04:00	53.732	24.287		0	-124	401.677	0	0	8	24.287	24.287	B	53.732	53.732	1	0	1	argos-doppler-shift		133848	Mashuwa	Mashuwa
5240099993	TRUE	00:32:00	53.733	24.296		0	-134	401.677	0	0	0	24.296	24.296	B	53.733	53.733	2	0	2	argos-doppler-shift		133848	Mashuwa	Mashuwa
5240099994	TRUE	00:23:00	53.738	24.287		0	-129	401.677	0	0	0	24.287	24.287	B	53.738	53.738	1	0	1	argos-doppler-shift		133848	Mashuwa	Mashuwa
5240099995	TRUE	00:07:00	53.739	24.29		0	-120	401.677	0	0	8	24.29	24.29	B	53.739	53.739	2	0	2	argos-doppler-shift		133848	Mashuwa	Mashuwa
5240099996	TRUE	00:43:00	53.751	24.29		0	-131	401.677	0	0	8	24.29	24.29	B	53.751	53.751	1	0	1	argos-doppler-shift		133848	Mashuwa	Mashuwa
5240099997	TRUE	00:45:00	53.758	24.265		0	-125	401.677	0	0	0	24.265	24.265	B	53.758	53.758	2	0	2	argos-doppler-shift		133848	Mashuwa	Mashuwa

## Sheet: Shadeed
uid	uuid	prognum	tag_id	utc	lc	iq	lat1	dir1	lon1	dir2	lat2	dir3	lon2	dir4	nb_mes	big_nb_mes	best_level	pass_duration	nopc	calcul_freq	altitude	sensors	error_radius	semi_major_axis	semi_minor_axis	ellipse_orientation	GDOP	POSIX	local_time	Swapped	POSIX	Local Time	Day of Year	Depth (m)	SST daily (C)	SST weekly (C)	SST monthly (C)	Current U (cm/s)	Current V (cm s-1)	Current Mag (cm s-1)	Current Dir (deg)	Wind U (m s-1)	Wind V (m s-1)	Wind Mag (m s-1)	Wind Dir (deg)	CHL daily (mg m-3)	CHL weekly (mg m-3)	CHL monthly (mg m-3)	Productivity weekly (mg C/m^2/Day)
8919433		5073	133849	2013-10-24 20:10:39	B	8	47.676	N	-122.138	W	47.676	N	-122.138	W	2	1	-118	60	3	401 677462.8	0	00 132 219 45 78 122 137	0	0	0	0	0	1382677839	2013-10-24 16:10:39	0	1382677839	2013-10-24 16:10:39	297	47.31	-99.99	-99.99	-99.99	100000	100000							-10	-10	-10
8919434		5073	133849	2013-10-24 20:52:39	B	8	47.675	N	-122.14	W	47.675	N	-122.14	W	2	0	-136	180	3	401 677462.6	0	00 126 218 44 78 118 136	0	0	0	0	0	1382680359	2013-10-24 16:52:39	0	1382680359	2013-10-24 16:52:39	297	54.7	-99.99	-99.99	-99.99	100000	100000							-10	-10	-10
8919435		5073	133849	2013-10-24 21:11:03	1	58	47.676	N	-122.14	W	47.676	N	-122.14	W	10	0	-123	720	3	401 677463.7	0	00 125 218 44 77 110 139	0	0	0	0	0	1382681463	2013-10-24 17:11:03	0	1382681463	2013-10-24 17:11:03	297	52.31	-99.99	-99.99	-99.99	100000	100000							-10	-10	-10
8919436		5073	133849	2013-10-24 21:44:18	3	58	47.677	N	-122.137	W	47.677	N	-122.137	W	7	0	-124	480	3	401 677463.7	0	00 125 217 44 77 118 139	0	0	0	0	0	1382683458	2013-10-24 17:44:18	0	1382683458	2013-10-24 17:44:18	297	42.66	-99.99	-99.99	-99.99	100000	100000							-10	-10	-10
8919437		5073	133849	2013-10-24 22:48:09	3	58	47.677	N	-122.137	W	47.677	N	-122.137	W	6	0	-129	420	3	401 677464.8	0	00 126 215 44 77 122 135	0	0	0	0	0	1382687289	2013-10-24 18:48:09	0	1382687289	2013-10-24 18:48:09	297	42.66	-99.99	-99.99	-99.99	100000	100000							-10	-10	-10
8919438		5073	133849	2013-10-24 22:51:09	2	50	47.677	N	-122.134	W	47.677	N	-122.134	W	6	0	-126	300	3	401 677464.2	0	00 126 215 44 77 114 134	0	0	0	0	0	1382687469	2013-10-24 18:51:09	0	1382687469	2013-10-24 18:51:09	297	35.39	-99.99	-99.99	-99.99	100000	100000							-10	-10	-10
8919439		5073	133849	2013-10-24 23:25:02	3	58	47.678	N	-122.132	W	47.678	N	-122.132	W	9	0	-123	600	3	401 677465.5	0	00 127 214 44 77 122 131	0	0	0	0	0	1382689502	2013-10-24 19:25:02	0	1382689502	2013-10-24 19:25:02	297	33.39	-99.99	-99.99	-99.99	100000	100000							-10	-10	-10
8919440		5073	133849	2013-10-25 00:30:59	2	58	47.681	N	-122.115	W	47.681	N	-122.115	W	8	0	-123	540	3	401 677466.8	0	01 128 213 43 77 114 126	0	0	0	0	0	1382693459	2013-10-24 20:30:59	0	1382693459	2013-10-24 20:30:59	298	58.37	-99.99	-99.99	-99.99	100000	100000							-10	-10	-10
9089984		5073	133849	2013-12-02 14:04:35	2	50	25.05	N	55.151	E	25.05	N	55.151	E	4	0	-133	358	3	401 677450.5	0	01 126 222 35 93 118 174	0	0	0	0	0	1386029075	2013-12-02 10:04:35	0	1386029075	2013-12-02 10:04:35	336	8.24	-99.99	-99.99	-99.99	100000	100000							-10	-10	-10
9089985		5073	133849	2013-12-02 15:44:54	B	8	25.05	N	55.156	E	25.05	N	55.156	E	2	0	-134	89	3	401 677458.3	0	01 129 217 34 92 122 157	0	0	0	0	0	1386035094	2013-12-02 11:44:54	0	1386035094	2013-12-02 11:44:54	336	9.44	-99.99	-99.99	-99.99	100000	100000							-10	-10	-10
9089986		5073	133849	2013-12-02 17:27:35	A	8	25.051	N	55.157	E	25.051	N	55.157	E	3	0	-130	358	3	401 677457.3	0	01 129 219 33 92 126 158	0	0	0	0	0	1386041255	2013-12-02 13:27:35	0	1386041255	2013-12-02 13:27:35	336	9.65	-99.99	-99.99	-99.99	100000	100000							-10	-10	-10
9089987		5073	133849	2013-12-02 17:52:26	B	0	25.051	N	55.157	E	25.051	N	55.157	E	1	1	-118	0	3	401 677457.2	0	02 127 219 37 88 118 157	0	0	0	0	0	1386042746	2013-12-02 13:52:26	0	1386042746	2013-12-02 13:52:26	336	9.65	-99.99	-99.99	-99.99	100000	100000							-10	-10	-10
9089988		5073	133849	2013-12-03 00:03:05	B	8	25.042	N	55.164	E	25.042	N	55.164	E	1	0	-134	0	3	401 677464.4	0	02 128 216 44 69 126 116	0	0	0	0	0	1386064985	2013-12-02 20:03:05	0	1386064985	2013-12-02 20:03:05	337	11.03	-99.99	-99.99	-99.99	100000	100000							-10	-10	-10
9089989		5073	133849	2013-12-03 01:00:31	3	68	25.05	N	55.156	E	25.05	N	55.156	E	5	0	-122	447	3	401 677470.7	0	02 123 215 44 69 118 105	0	0	0	0	0	1386068431	2013-12-02 21:00:31	0	1386068431	2013-12-02 21:00:31	337	9.44	-99.99	-99.99	-99.99	100000	100000							-10	-10	-10
9089990		5073	133849	2013-12-03 01:12:00	3	50	25.05	N	55.153	E	25.05	N	55.153	E	5	0	-127	447	3	401 677471.2	0	02 123 215 44 68 118 104	0	0	0	0	0	1386069120	2013-12-02 21:12:00	0	1386069120	2013-12-02 21:12:00	337	8.72	-99.99	-99.99	-99.99	100000	100000							-10	-10	-10
9093486		5073	133849	2013-12-03 01:45:38	3	58	25.05	N	55.154	E	25.05	N	55.154	E	4	0	-122	447	3	401 677470.9	0	02 122 214 44 68 114 102	0	0	0	0	0	1386071138	2013-12-02 21:45:38	0	1386071138	2013-12-02 21:45:38	337	8.96	-99.99	-99.99	-99.99	100000	100000							-10	-10	-10
9093487		5073	133849	2013-12-03 02:51:21	3	68	25.051	N	55.155	E	25.051	N	55.155	E	5	0	-123	447	3	401 677470.5	0	02 122 213 43 68 110 109	0	0	0	0	0	1386075081	2013-12-02 22:51:21	0	1386075081	2013-12-02 22:51:21	337	9.18	-99.99	-99.99	-99.99	100000	100000							-10	-10	-10
9103424		5073	133849	2013-12-05 03:28:50	B	0	25.112	N	55.188	E	25.112	N	55.188	E	2	0	-133	89	3	401 677468.0	0	00 09 00 00 00 00 00 00 00 00 00 00 00 00 00	0	0	0	0	0	1386250130	2013-12-04 23:28:50	0	1386250130	2013-12-04 23:28:50	339	9.84	-99.99	-99.99	-99.99	100000	100000							-10	-10	-10
9103426		5073	133849	2013-12-05 05:36:27	3	58	25.132	N	55.17	E	25.132	N	55.17	E	4	0	-126	587	3	401 677449.5	0	00 03 00 00 00 00 00 00 00 00 00 00 00 00 00	0	0	0	0	0	1386257787	2013-12-05 01:36:27	0	1386257787	2013-12-05 01:36:27	339	-4.38	-99.99	-99.99	-99.99	100000	100000							-10	-10	-10
9103425		5073	133849	2013-12-05 05:39:43	A	0	25.138	N	55.173	E	25.138	N	55.173	E	3	0	-123	241	3	401 677451.5	0	00 03 00 00 00 00 00 00 00 00 00 00 00 00 00	0	0	0	0	0	1386257983	2013-12-05 01:39:43	0	1386257983	2013-12-05 01:39:43	339	-5.81	-99.99	-99.99	-99.99	100000	100000							-10	-10	-10
9103427		5073	133849	2013-12-05 06:25:22	B	8	25.141	N	55.171	E	25.141	N	55.171	E	1	0	-132	0	3	401 677448.3	0	00 08 00 00 00 00 00 00 00 00 00 00 00 00 00	0	0	0	0	0	1386260722	2013-12-05 02:25:22	0	1386260722	2013-12-05 02:25:22	339	-8.9	-99.99	-99.99	-99.99	100000	100000							-10	-10	-10
9104645		5073	133849	2013-12-05 11:53:56	B	8	25.14	N	55.172	E	25.14	N	55.172	E	1	0	-125	0	3	401 677447.8	0	00 08 00 00 00 00 00 00 00 00 00 00 00 00 00	0	0	0	0	0	1386280436	2013-12-05 07:53:56	0	1386280436	2013-12-05 07:53:56	339	-7.73	-99.99	-99.99	-99.99	100000	100000							-10	-10	-10
9109513		5073	133849	2013-12-06 13:15:58	B	0	25.266	N	55.129	E	25.266	N	55.129	E	2	0	-131	45	3	401 677444.6	0	157 181 248 59 00 92 248 112 215 128 84 114 218 123 77	0	0	0	0	0	1386371758	2013-12-06 09:15:58	0	1386371758	2013-12-06 09:15:58	340	-16.96	25.52	25.68	24.38	100000	100000							-10	-10	-10
9114271		5073	133849	2013-12-07 04:59:41	B	0	25.177	N	55.098	E	25.177	N	55.098	E	2	0	-128	44	3	401 677436.9	0	48 174 00 00 00 00 00 00 254 00 00 00 00 00 36	0	0	0	0	0	1386428381	2013-12-07 00:59:41	0	1386428381	2013-12-07 00:59:41	341	-11.74	25.76	25.45	24.22	100000	100000							2.49672	2.21863	2.31654
9114272		5073	133849	2013-12-07 05:55:19	B	8	25.184	N	55.081	E	25.184	N	55.081	E	1	0	-133	0	3	401 677443.5	0	48 206 00 00 00 64 00 00 254 37 71 248 139 96 95	0	0	0	0	0	1386431719	2013-12-07 01:55:19	0	1386431719	2013-12-07 01:55:19	341	-13.19	25.82	25.56	24.32	100000	100000							2.33759	2.06602	2.16499
9114273		5073	133849	2013-12-07 06:40:33	B	7	25.173	N	55.12	E	25.173	N	55.12	E	1	0	-126	0	3	401 677455.4	0	00 08 00 00 00 00 00 00 00 00 00 00 00 00 00	0	0	0	0	0	1386434433	2013-12-07 02:40:33	0	1386434433	2013-12-07 02:40:33	341	-10.38	25.69	25.32	24.12	100000	100000							2.69493	2.40937	2.50214
9114274		5073	133849	2013-12-07 12:54:52	B	8	25.169	N	55.215	E	25.169	N	55.215	E	2	0	-128	44	3	401 677445.9	0	00 08 00 00 00 00 00 00 00 00 00 00 00 00 00	0	0	0	0	0	1386456892	2013-12-07 08:54:52	0	1386456892	2013-12-07 08:54:52	341	5.57	-99.99	-99.99	-99.99	100000	100000							-10	-10	-10
9123849		5073	133849	2013-12-09 02:41:29	B	0	25.141	N	55.172	E	25.141	N	55.172	E	2	0	-134	46	3	401 677440.1	0	48 162 00 01 14 69 79 215 242 117 05 191 42 40 214	0	0	0	0	0	1386592889	2013-12-08 22:41:29	0	1386592889	2013-12-08 22:41:29	343	-8.36	-99.99	-99.99	-99.99	100000	100000							-10	-10	-10
9123850		5073	133849	2013-12-09 06:23:40	B	8	25.141	N	55.147	E	25.141	N	55.147	E	2	0	-124	45	3	401 677453.3	0	00 11 00 00 01 21 125 210 02 160 19 80 124 19 98	0	0	0	0	0	1386606220	2013-12-09 02:23:40	0	1386606220	2013-12-09 02:23:40	343	-7.35	-99.99	-99.99	-99.99	100000	100000							-10	-10	-10
9123851		5073	133849	2013-12-09 06:51:56	B	0	25.152	N	55.124	E	25.152	N	55.124	E	1	0	-131	0	3	401 677444.3	0	48 134 00 00 00 00 00 49 252 28 00 00 00 00 01	0	0	0	0	0	1386607916	2013-12-09 02:51:56	0	1386607916	2013-12-09 02:51:56	343	-9.51	25.08	25.17	23.98	100000	100000							-10	2.54982	2.57324
9123852		5073	133849	2013-12-09 09:13:22	B	8	25.153	N	55.094	E	25.153	N	55.094	E	2	0	-131	45	3	401 677450.8	0	49 02 00 00 00 00 00 00 254 00 00 00 00 08 207	0	0	0	0	0	1386616402	2013-12-09 05:13:22	0	1386616402	2013-12-09 05:13:22	343	-11.06	25.24	25.34	24.1	100000	100000							-10	2.27424	2.33071
9128684		5073	133849	2013-12-10 06:08:30	B	0	25.145	N	54.939	E	25.145	N	54.939	E	1	0	-128	0	3	401 677445.8	0	49 02 36 21 00 18 59 175 62 15 10 162 80 62 110	0	0	0	0	0	1386691710	2013-12-10 02:08:30	0	1386691710	2013-12-10 02:08:30	344	-14.24	25.03	25.82	24.36	100000	100000							1.70108	1.60523	1.59775
9128685		5073	133849	2013-12-10 14:55:15	B	8	25.078	N	55.01	E	25.078	N	55.01	E	2	0	-124	45	3	401 677462.3	0	48 194 20 00 136 50 242 00 254 00 00 00 00 00 16	0	0	0	0	0	1386723315	2013-12-10 10:55:15	0	1386723315	2013-12-10 10:55:15	344	-8.4	24.65	25.59	23.97	100000	100000							1.76446	1.91363	2.01712
9133267		5073	133849	2013-12-11 14:26:19	B	0	25.021	N	54.978	E	25.021	N	54.978	E	1	0	-134	0	3	401 677448.0	0	48 226 00 01 00 130 50 81 240 64 40 08 16 00 230	0	0	0	0	0	1386807979	2013-12-11 10:26:19	0	1386807979	2013-12-11 10:26:19	345	-6.26	-99.99	-99.99	-99.99	100000	100000							-10	-10	-10
9138253		5073	133849	2013-12-12 08:34:51	B	0	25.026	N	54.963	E	25.026	N	54.963	E	1	0	-132	0	3	401 677458.8	0	05 119 214 63 66 110 168	0	0	0	0	0	1386873291	2013-12-12 04:34:51	0	1386873291	2013-12-12 04:34:51	346	-6.78	-99.99	-99.99	-99.99	100000	100000							-10	-10	-10
9138254		5073	133849	2013-12-12 13:45:40	B	8	25.01	N	54.974	E	25.01	N	54.974	E	1	0	-131	0	3	401 677457.9	0	05 120 215 49 75 105 164	0	0	0	0	0	1386891940	2013-12-12 09:45:40	0	1386891940	2013-12-12 09:45:40	346	-7.3	-99.99	-99.99	-99.99	100000	100000							-10	-10	-10
9143135		5073	133849	2013-12-13 10:07:41	B	0	25.006	N	55.005	E	25.006	N	55.005	E	1	0	-126	0	3	401 677452.7	0	48 227 40 97 207 154 224 39 23 16 203 216 103 224 79	0	0	0	0	0	1386965261	2013-12-13 06:07:41	0	1386965261	2013-12-13 06:07:41	347	-10.95	-99.99	-99.99	-99.99	100000	100000							-10	-10	-10
9143136		5073	133849	2013-12-13 10:28:54	B	0	24.994	N	54.988	E	24.994	N	54.988	E	1	0	-133	0	3	401 677459.4	0	49 02 32 08 00 128 56 03 06 95 47 209 86 114 105	0	0	0	0	0	1386966534	2013-12-13 06:28:54	0	1386966534	2013-12-13 06:28:54	347	-13.11	-99.99	-99.99	-99.99	100000	100000							-10	-10	-10
9143137		5073	133849	2013-12-13 14:58:20	B	8	25.022	N	55.016	E	25.022	N	55.016	E	1	0	-122	0	3	401 677450.2	0	49 162 00 00 00 00 00 00 254 00 00 00 00 00 47	0	0	0	0	0	1386982700	2013-12-13 10:58:20	0	1386982700	2013-12-13 10:58:20	347	-7.32	-99.99	-99.99	-99.99	100000	100000							-10	-10	-10
9147978		5073	133849	2013-12-14 06:47:18	B	0	25.032	N	55.003	E	25.032	N	55.003	E	1	0	-128	0	3	401 677447.1	0	05 118 215 51 70 106 172	0	0	0	0	0	1387039638	2013-12-14 02:47:18	0	1387039638	2013-12-14 02:47:18	348	-6.78	-99.99	-99.99	-99.99	100000	100000							-10	-10	-10
9147979		5073	133849	2013-12-14 10:05:25	B	8	25.039	N	55.007	E	25.039	N	55.007	E	1	0	-135	0	3	401 677453.2	0	05 111 211	0	0	0	0	0	1387051525	2013-12-14 06:05:25	0	1387051525	2013-12-14 06:05:25	348	-6.92	-99.99	-99.99	-99.99	100000	100000							-10	-10	-10
9147980		5073	133849	2013-12-14 11:46:20	B	8	25.04	N	55.008	E	25.04	N	55.008	E	1	0	-130	0	3	401 677453.1	0	49 130 00	0	0	0	0	0	1387057580	2013-12-14 07:46:20	0	1387057580	2013-12-14 07:46:20	348	-6.92	-99.99	-99.99	-99.99	100000	100000							-10	-10	-10
9162569		5073	133849	2013-12-17 11:23:18	B	0	25.189	N	55.111	E	25.189	N	55.111	E	2	0	-124	45	3	401 677462.9	0	49 194 00 00 00 00 00 13 139 82 96 137 222 35 131	0	0	0	0	0	1387315398	2013-12-17 07:23:18	0	1387315398	2013-12-17 07:23:18	351	-11.9	24.46	24.43	24.24	100000	100000							-10	-10	2.39919
9162570		5073	133849	2013-12-17 12:16:20	B	8	25.197	N	55.117	E	25.197	N	55.117	E	1	0	-131	0	3	401 677451.6	0	49 238 00 00 00 00 00 00 254 00 00 00 00 00 227	0	0	0	0	0	1387318580	2013-12-17 08:16:20	0	1387318580	2013-12-17 08:16:20	351	-12.62	24.46	24.45	24.27	100000	100000							-10	-10	2.43307
9162571		5073	133849	2013-12-17 13:00:37	B	8	25.195	N	55.115	E	25.195	N	55.115	E	1	0	-136	0	3	401 677454.9	0	05 128 215 52 71 106 165	0	0	0	0	0	1387321237	2013-12-17 09:00:37	0	1387321237	2013-12-17 09:00:37	351	-12.43	24.46	24.44	24.27	100000	100000							-10	-10	2.42049
9162572		5073	133849	2013-12-18 02:12:37	B	0	25.216	N	55.127	E	25.216	N	55.127	E	1	0	-129	0	3	401 677457.3	0	50 46 00 00 16 00 00 248 184 00 00 00 170 20 212	0	0	0	0	0	1387368757	2013-12-17 22:12:37	0	1387368757	2013-12-17 22:12:37	352	-13.34	24.04	24.72	24.31	100000	100000							-10	-10	-10
9167841		5073	133849	2013-12-18 13:29:47	B	8	25.197	N	55.121	E	25.197	N	55.121	E	1	0	-129	0	3	401 677453.5	0	49 142 00 127 255 240 00 07 224 252 01 252 47 255 255	0	0	0	0	0	1387409387	2013-12-18 09:29:47	0	1387409387	2013-12-18 09:29:47	352	-12.43	23.99	24.7	24.26	100000	100000							-10	-10	2.46572
9172317		5073	133849	2013-12-19 07:28:28	B	0	25.199	N	55.125	E	25.199	N	55.125	E	1	0	-126	0	3	401 677451.7	0	50 162 00 00 00 00 00 00 254 00 00 00 36 45 204	0	0	0	0	0	1387474108	2013-12-19 03:28:28	0	1387474108	2013-12-19 03:28:28	353	-12.41	23.21	22.93	24.26	100000	100000							-10	2.19304	2.49468
9172318		5073	133849	2013-12-19 13:32:20	B	8	25.201	N	55.146	E	25.201	N	55.146	E	2	0	-129	321	3	401 677456.1	0	49 206 00 00 00 00 00 00 254 00 00 00 00 00 03	0	0	0	0	0	1387495940	2013-12-19 09:32:20	0	1387495940	2013-12-19 09:32:20	353	-11.3	-99.99	-99.99	-99.99	100000	100000							-10	-10	-10
9177191		5073	133849	2013-12-20 05:47:39	B	0	25.209	N	55.162	E	25.209	N	55.162	E	2	0	-126	45	3	401 677454.9	0	49 194 00 00 00 00 00 00 254 00 00 00 00 00 11	0	0	0	0	0	1387554459	2013-12-20 01:47:39	0	1387554459	2013-12-20 01:47:39	354	-11.15	22.92	22.84	24.12	100000	100000							-10	-10	-10
9182017		5073	133849	2013-12-21 03:21:46	B	0	25.232	N	55.162	E	25.232	N	55.162	E	1	0	-132	0	3	401 677458.0	0	50 142 00 00 00 00 00 254 00 00 00 00 00 00 66	0	0	0	0	0	1387632106	2013-12-20 23:21:46	0	1387632106	2013-12-20 23:21:46	355	-12.2	23.53	22.93	24.17	100000	100000							-10	-10	-10
9182018		5073	133849	2013-12-21 08:36:55	B	8	25.221	N	55.143	E	25.221	N	55.143	E	1	0	-139	0	3	401 677455.0	0	50 34 00 00 00 00 00 06 92 56 34 180 244 251 222	0	0	0	0	0	1387651015	2013-12-21 04:36:55	0	1387651015	2013-12-21 04:36:55	355	-12.68	23.54	22.94	24.24	100000	100000							-10	-10	-10
9182019		5073	133849	2013-12-21 13:48:41	B	8	25.181	N	55.151	E	25.181	N	55.151	E	2	0	-132	44	3	401 677465.6	0	50 02 00 00 00 00 00 00 254 130 80 203 20 89 29	0	0	0	0	0	1387669721	2013-12-21 09:48:41	0	1387669721	2013-12-21 09:48:41	355	-9.78	-99.99	-99.99	-99.99	100000	100000							-10	-10	-10
9186627		5073	133849	2013-12-22 02:21:57	B	0	25.201	N	55.14	E	25.201	N	55.14	E	1	0	-128	0	3	401 677449.6	0	50 78 00 00 00 00 00 242 12 00 00 00 00 00 130	0	0	0	0	0	1387714917	2013-12-21 22:21:57	0	1387714917	2013-12-21 22:21:57	356	-11.66	-99.99	-99.99	-99.99	100000	100000							-10	-10	-10
9186628		5073	133849	2013-12-22 04:50:25	B	8	25.204	N	55.132	E	25.204	N	55.132	E	1	0	-132	0	3	401 677454.0	0	50 130 00 00 00 00 00 246 59 00 00 00 00 32 125	0	0	0	0	0	1387723825	2013-12-22 00:50:25	0	1387723825	2013-12-22 00:50:25	356	-12.32	-99.99	-99.99	-99.99	100000	100000							-10	-10	-10
9186629		5073	133849	2013-12-22 13:32:40	B	8	25.2	N	55.13	E	25.2	N	55.13	E	1	0	-126	0	3	401 677455.7	0	50 98 00 00 00 00 00 242 28 00 00 00 00 00 94	0	0	0	0	0	1387755160	2013-12-22 09:32:40	0	1387755160	2013-12-22 09:32:40	356	-12.2	-99.99	-99.99	-99.99	100000	100000							-10	-10	-10
9186630		5073	133849	2013-12-22 13:32:40	B	0	25.198	N	55.133	E	25.198	N	55.133	E	1	0	-129	0	3	401 677457.3	0	50 98 00 00 00 00 00 242 28 00 00 00 00 00 94	0	0	0	0	0	1387755160	2013-12-22 09:32:40	0	1387755160	2013-12-22 09:32:40	356	-11.9	-99.99	-99.99	-99.99	100000	100000							-10	-10	-10
9201530		5073	133849	2013-12-25 12:16:33	B	0	25.209	N	55.134	E	25.209	N	55.134	E	2	0	-130	553	3	401 677459.7	0	51 02 00 00 00 00 00 254 00 00 00 00 00 00 200	0	0	0	0	0	1388009793	2013-12-25 08:16:33	0	1388009793	2013-12-25 08:16:33	359	-12.5	22.66	22.92	24.27	100000	100000							-10	-10	-10
9205614		5073	133849	2013-12-26 11:21:32	B	0	25.196	N	55.124	E	25.196	N	55.124	E	2	0	-127	45	3	401 677459.6	0	51 14 00 00 04 32 69 05 03 36 215 90 24 166 231	0	0	0	0	0	1388092892	2013-12-26 07:21:32	0	1388092892	2013-12-26 07:21:32	360	-12.19	22.46	22.93	24.24	100000	100000							2.09152	2.1876	2.49205
9205615		5073	133849	2013-12-26 13:28:13	B	8	25.195	N	55.121	E	25.195	N	55.121	E	1	0	-127	0	3	401 677460.9	0	50 174 00 00 00 00 00 254 00 00 00 00 00 00 34	0	0	0	0	0	1388100493	2013-12-26 09:28:13	0	1388100493	2013-12-26 09:28:13	360	-12.22	22.47	22.93	24.25	100000	100000							2.06698	2.18045	2.46943
9210357		5073	133849	2013-12-27 11:07:46	B	0	25.185	N	55.102	E	25.185	N	55.102	E	1	0	-130	0	3	401 677461.8	0	50 206 00 00 00 00 00 254 00 00 00 00 00 00 02	0	0	0	0	0	1388178466	2013-12-27 07:07:46	0	1388178466	2013-12-27 07:07:46	361	-11.99	22.55	21.98	24.25	100000	100000							-10	1.28534	2.33362
9210358		5073	133849	2013-12-27 13:02:30	B	8	25.187	N	55.107	E	25.187	N	55.107	E	1	0	-133	0	3	401 677461.3	0	51 34 00 00 00 00 00 254 00 00 00 00 00 00 173	0	0	0	0	0	1388185350	2013-12-27 09:02:30	0	1388185350	2013-12-27 09:02:30	361	-11.89	22.56	21.97	24.25	100000	100000							-10	1.29135	2.37044
9214743		5073	133849	2013-12-28 05:12:39	B	0	25.178	N	55.088	E	25.178	N	55.088	E	1	0	-133	0	3	401 677461.2	0	50 206 00 00 00 00 00 254 00 00 00 00 00 04 02	0	0	0	0	0	1388243559	2013-12-28 01:12:39	0	1388243559	2013-12-28 01:12:39	362	-12.4	22.13	21.99	24.26	100000	100000							1.27482	1.2669	2.23359
9214744		5073	133849	2013-12-28 12:36:23	B	8	25.177	N	55.093	E	25.177	N	55.093	E	1	0	-133	0	3	401 677459.1	0	51 02 00 00 00 00 00 254 01 68 05 70 07 190 22	0	0	0	0	0	1388270183	2013-12-28 08:36:23	0	1388270183	2013-12-28 08:36:23	362	-12.04	22.12	21.97	24.24	100000	100000							1.29929	1.29251	2.27604
9219248		5073	133849	2013-12-29 05:46:07	B	0	25.207	N	55.127	E	25.207	N	55.127	E	2	0	-122	57	3	401 677462.3	0	07 110 215 51 67 228 140	0	0	0	0	0	1388331967	2013-12-29 01:46:07	0	1388331967	2013-12-29 01:46:07	363	-12.8	-99.99	-99.99	-99.99	100000	100000							-10	-10	-10
9219249		5073	133849	2013-12-29 05:46:36	B	0	25.205	N	55.13	E	25.205	N	55.13	E	1	0	-125	0	3	401 677464.8	0	51 130 00 00 00 00 00 254 00 00 00 00 00 00 77	0	0	0	0	0	1388331996	2013-12-29 01:46:36	0	1388331996	2013-12-29 01:46:36	363	-12.5	-99.99	-99.99	-99.99	100000	100000							-10	-10	-10
9219250		5073	133849	2013-12-29 10:39:24	B	8	25.196	N	55.132	E	25.196	N	55.132	E	1	0	-126	0	3	401 677462.1	0	51 34 00 00 00 00 00 254 00 00 00 00 00 00 173	0	0	0	0	0	1388349564	2013-12-29 06:39:24	0	1388349564	2013-12-29 06:39:24	363	-11.82	-99.99	-99.99	-99.99	100000	100000							-10	-10	-10
9219251		5073	133849	2013-12-29 10:49:32	B	0	25.197	N	55.131	E	25.197	N	55.131	E	1	0	-131	0	3	401 677462.3	0	51 46 00 00 00 00 00 254 00 192 08 201 91 152 07	0	0	0	0	0	1388350172	2013-12-29 06:49:32	0	1388350172	2013-12-29 06:49:32	363	-11.93	-99.99	-99.99	-99.99	100000	100000							-10	-10	-10
9223713		5073	133849	2013-12-30 05:20:16	B	0	25.193	N	55.131	E	25.193	N	55.131	E	1	0	-120	0	3	401 677460.6	0	51 34 00 00 00 00 00 254 13 152 91 127 254 67 174	0	0	0	0	0	1388416816	2013-12-30 01:20:16	0	1388416816	2013-12-30 01:20:16	364	-11.66	-99.99	-99.99	-99.99	100000	100000							-10	-10	-10
9223714		5073	133849	2013-12-30 05:34:14	B	0	25.196	N	55.128	E	25.196	N	55.128	E	1	0	-128	0	3	401 677464.0	0	51 46 00 00 00 00 00 254 64 08 00 00 32 04 161	0	0	0	0	0	1388417654	2013-12-30 01:34:14	0	1388417654	2013-12-30 01:34:14	364	-12	-99.99	-99.99	-99.99	100000	100000							-10	-10	-10
9223715		5073	133849	2013-12-30 06:19:41	B	8	25.19	N	55.133	E	25.19	N	55.133	E	1	0	-133	0	3	401 677464.8	0	51 78 00 00 00 00 00 254 00 00 08 65 28 131 203	0	0	0	0	0	1388420381	2013-12-30 02:19:41	0	1388420381	2013-12-30 02:19:41	364	-11.41	-99.99	-99.99	-99.99	100000	100000							-10	-10	-10
9223716		5073	133849	2013-12-30 06:58:17	B	8	25.192	N	55.136	E	25.192	N	55.136	E	1	0	-123	0	3	401 677464.0	0	07 122 214 57 66 74 136	0	0	0	0	0	1388422697	2013-12-30 02:58:17	0	1388422697	2013-12-30 02:58:17	364	-11.36	-99.99	-99.99	-99.99	100000	100000							-10	-10	-10
9223717		5073	133849	2013-12-30 12:13:37	B	8	25.195	N	55.147	E	25.195	N	55.147	E	1	0	-131	0	3	401 677464.4	0	51 142 00 00 00 00 131 142 56 227 142 56 227 142 56	0	0	0	0	0	1388441617	2013-12-30 08:13:37	0	1388441617	2013-12-30 08:13:37	364	-10.88	-99.99	-99.99	-99.99	100000	100000							-10	-10	-10
9228153		5073	133849	2013-12-31 10:14:48	B	0	25.207	N	55.188	E	25.207	N	55.188	E	1	0	-127	0	3	401 677463.9	0	07 118 215 50 69 110 136	0	0	0	0	0	1388520888	2013-12-31 06:14:48	0	1388520888	2013-12-31 06:14:48	365	-8.52	-99.99	-99.99	-99.99	100000	100000							-10	-10	-10
9228154		5073	133849	2013-12-31 13:03:27	B	8	25.202	N	55.171	E	25.202	N	55.171	E	1	0	-134	0	3	401 677465.3	0	51 46 00 00 00 00 00 124 32 00 24 128 104 96 143	0	0	0	0	0	1388531007	2013-12-31 09:03:27	0	1388531007	2013-12-31 09:03:27	365	-10.77	-99.99	-99.99	-99.99	100000	100000							-10	-10	-10
9232632		5073	133849	2014-01-01 06:52:23	B	0	25.203	N	55.163	E	25.203	N	55.163	E	1	0	-134	0	3	401 677464.1	0	51 162 33 02 88 209 112 125 131 118 134 111 196 112 53	0	0	0	0	0	1388595143	2014-01-01 02:52:23	0	1388595143	2014-01-01 02:52:23	1	-11.04	-99.99	-99.99	-99.99	100000	100000							-10	-10	-10
9232633		5073	133849	2014-01-01 11:53:41	B	8	25.215	N	55.181	E	25.215	N	55.181	E	1	0	-125	0	3	401 677466.2	0	51 110 00 00 00 00 00 254 32 128 00 02 07 65 41	0	0	0	0	0	1388613221	2014-01-01 07:53:41	0	1388613221	2014-01-01 07:53:41	1	-10.91	21.27	21.2	21.18	100000	100000							-10	-10	-10
9232634		5073	133849	2014-01-02 02:51:21	B	0	25.215	N	55.196	E	25.215	N	55.196	E	1	0	-130	0	3	401 677467.7	0	04 34 00 00 00 00 00 254 00 00 00 00 00 00 220	0	0	0	0	0	1388667081	2014-01-01 22:51:21	0	1388667081	2014-01-01 22:51:21	2	-9.38	20.85	21.16	21.19	100000	100000							-10	-10	-10
9237169		5073	133849	2014-01-02 04:57:06	B	8	25.204	N	55.144	E	25.204	N	55.144	E	1	0	-129	0	3	401 677470.3	0	51 110 00 00 00 00 00 254 00 00 157 253 61 170 179	0	0	0	0	0	1388674626	2014-01-02 00:57:06	0	1388674626	2014-01-02 00:57:06	2	-11.6	-99.99	-99.99	-99.99	100000	100000							-10	-10	-10
9237170		5073	133849	2014-01-02 08:12:34	B	8	25.193	N	55.139	E	25.193	N	55.139	E	2	0	-133	45	3	401 677467.5	0	51 174 00 00 00 00 00 170 84 124 65 35 31 90 211	0	0	0	0	0	1388686354	2014-01-02 04:12:34	0	1388686354	2014-01-02 04:12:34	2	-11.24	-99.99	-99.99	-99.99	100000	100000							-10	-10	-10
9237171		5073	133849	2014-01-02 12:18:48	B	8	25.187	N	55.123	E	25.187	N	55.123	E	1	0	-123	0	3	401 677467.5	0	07 122 214 52 68 110 135	0	0	0	0	0	1388701128	2014-01-02 08:18:48	0	1388701128	2014-01-02 08:18:48	2	-11.36	20.75	21.09	21.04	100000	100000							-10	-10	1.81092
9245777		5073	133849	2014-01-04 04:26:24	B	0	25.207	N	55.125	E	25.207	N	55.125	E	2	0	-128	45	3	401 677462.1	0	04 110 00 00 00 00 00 254 00 00 00 00 00 00 144	0	0	0	0	0	1388845584	2014-01-04 00:26:24	0	1388845584	2014-01-04 00:26:24	4	-12.92	21.39	21.29	21.06	100000	100000							-10	-10	1.86611
9245778		5073	133849	2014-01-04 09:35:42	B	8	25.207	N	55.098	E	25.207	N	55.098	E	1	0	-128	0	3	401 677464.6	0	27 136 248 54 101 223 72 166 12 32 128 00 00 00 33	0	0	0	0	0	1388864142	2014-01-04 05:35:42	0	1388864142	2014-01-04 05:35:42	4	-13.91	21.6	21.36	21.1	100000	100000							-10	-10	1.65637
9245779		5073	133849	2014-01-04 13:28:22	B	8	25.234	N	55.078	E	25.234	N	55.078	E	2	0	-127	45	3	401 677457.2	0	04 47 178 96 00 128 00 254 00 00 00 00 00 00 208	0	0	0	0	0	1388878102	2014-01-04 09:28:22	0	1388878102	2014-01-04 09:28:22	4	-16.08	21.97	21.59	21.28	100000	100000							2.03738	1.96406	1.57025
9245780		5073	133849	2014-01-05 02:11:01	B	0	25.227	N	55.044	E	25.227	N	55.044	E	2	0	-128	45	3	401 677461.1	0	04 78 00 00 00 00 00 254 00 00 00 00 00 00 176	0	0	0	0	0	1388923861	2014-01-04 22:11:01	0	1388923861	2014-01-04 22:11:01	5	-16.47	21.8	21.6	21.29	100000	100000							-10	1.71828	1.32276
9249777		5073	133849	2014-01-05 06:32:48	B	8	25.254	N	55.075	E	25.254	N	55.075	E	2	1	-118	45	3	401 677461.5	0	51 226 00 00 00 00 00 254 00 00 00 00 00 00 237	0	0	0	0	0	1388939568	2014-01-05 02:32:48	0	1388939568	2014-01-05 02:32:48	5	-18.24	22.02	21.73	21.4	100000	100000							-10	2.12643	1.60707
9253925		5073	133849	2014-01-06 04:33:34	B	0	25.261	N	55.059	E	25.261	N	55.059	E	1	0	-128	0	3	401 677468.9	0	04 78 00 32 00 25 71 222 186 111 224 68 01 16 32	0	0	0	0	0	1389018814	2014-01-06 00:33:34	0	1389018814	2014-01-06 00:33:34	6	-18.66	19.3	21.78	21.46	100000	100000							-10	2.10786	1.54929
9253926		5073	133849	2014-01-06 09:03:21	B	8	25.254	N	55.059	E	25.254	N	55.059	E	1	0	-136	0	3	401 677460.3	0	51 230 08 255 245 76 255 167 19 79 66 248 63 135 28	0	0	0	0	0	1389035001	2014-01-06 05:03:21	0	1389035001	2014-01-06 05:03:21	6	-18.24	19.4	21.74	21.42	100000	100000							-10	2.04432	1.52347
9258117		5073	133849	2014-01-07 10:42:06	B	0	25.22	N	55.055	E	25.22	N	55.055	E	2	0	-125	90	3	401 677458.2	0	04 78 00 00 00 00 00 254 00 00 00 00 00 00 160	0	0	0	0	0	1389127326	2014-01-07 06:42:06	0	1389127326	2014-01-07 06:42:06	7	-15.6	-99.99	21.55	21.23	100000	100000							-10	1.71385	1.36949
9258118		5073	133849	2014-01-07 13:34:38	B	8	25.197	N	55.052	E	25.197	N	55.052	E	2	0	-126	44	3	401 677471.2	0	04 34 00 00 00 04 00 254 00 00 00 00 00 00 220	0	0	0	0	0	1389137678	2014-01-07 09:34:38	0	1389137678	2014-01-07 09:34:38	7	-16.52	-99.99	21.4	21.12	100000	100000							-10	-10	1.28831
9258119		5073	133849	2014-01-07 13:34:38	B	8	25.214	N	55.021	E	25.214	N	55.021	E	2	0	-131	44	3	401 677478.9	0	04 34 00 00 00 00 00 254 00 00 00 00 00 00 220	0	0	0	0	0	1389137678	2014-01-07 09:34:38	0	1389137678	2014-01-07 09:34:38	7	-15.84	-99.99	21.57	21.26	100000	100000							-10	1.48852	1.225
9262195		5073	133849	2014-01-08 13:14:12	B	0	25.115	N	55.002	E	25.115	N	55.002	E	2	0	-124	45	3	401 677463.8	0	04 142 00 00 00 00 00 254 00 00 00 00 00 00 112	0	0	0	0	0	1389222852	2014-01-08 09:14:12	0	1389222852	2014-01-08 09:14:12	8	-11.68	20.73	21.11	20.83	100000	100000							-10	1.04791	1.08446
9266282		5073	133849	2014-01-09 08:38:27	B	0	25.077	N	54.977	E	25.077	N	54.977	E	2	0	-129	46	3	401 677463.3	0	04 98 00 00 00 00 00 254 00 00 00 04 01 00 136	0	0	0	0	0	1389292707	2014-01-09 04:38:27	0	1389292707	2014-01-09 04:38:27	9	-9	20.67	20.46	20.74	100000	100000							-10	1.77532	1.14075
9266283		5073	133849	2014-01-09 10:23:05	B	8	25.017	N	55.03	E	25.017	N	55.03	E	2	0	-132	45	3	401 677475.4	0	04 130 00 00 01 00 145 254 24 180 89 117 59 177 130	0	0	0	0	0	1389298985	2014-01-09 06:23:05	0	1389298985	2014-01-09 06:23:05	9	-5.59	-99.99	-99.99	-99.99	100000	100000							-10	-10	-10
9266284		5073	133849	2014-01-09 10:23:05	B	8	25.092	N	54.987	E	25.092	N	54.987	E	2	0	-128	45	3	401 677462.5	0	04 130 00 00 00 00 123 03 60 39 83 11 64 237 173	0	0	0	0	0	1389298985	2014-01-09 06:23:05	0	1389298985	2014-01-09 06:23:05	9	-9.93	20.72	20.58	20.78	100000	100000							-10	1.7528	1.11975
9270354		5073	133849	2014-01-10 06:42:32	B	0	24.863	N	55.156	E	24.863	N	55.156	E	1	0	-132	0	3	401 677421.4	0	05 02 00 00 00 00 243 27 00 128 00 00 00 00 235	0	0	0	0	0	1389372152	2014-01-10 02:42:32	0	1389372152	2014-01-10 02:42:32	10	44.22	-99.99	-99.99	-99.99	100000	100000							-10	-10	-10
9270355		5073	133849	2014-01-10 14:00:04	B	8	25.054	N	55.03	E	25.054	N	55.03	E	1	0	-130	0	3	401 677480.9	0	04 206 00 00 00 00 00 254 00 00 00 00 00 00 48	0	0	0	0	0	1389398404	2014-01-10 10:00:04	0	1389398404	2014-01-10 10:00:04	10	-6.63	19.33	20.4	20.67	100000	100000							-10	1.55144	1.34154
9274105		5073	133849	2014-01-11 06:27:18	B	0	25.091	N	55.017	E	25.091	N	55.017	E	1	0	-131	0	3	401 677472.0	0	08 115 213 67 63 110 122	0	0	0	0	0	1389457638	2014-01-11 02:27:18	0	1389457638	2014-01-11 02:27:18	11	-8.46	-99.99	20.62	20.75	100000	100000							-10	1.66979	1.19334
9298492		5073	133849	2014-01-14 05:43:49	B	0	25.104	N	55.027	E	25.104	N	55.027	E	2	0	-128	44	3	401 677468.0	0	05 46 00 00 00 00 254 02 53 138 136 34 32 00 143	0	0	0	0	0	1389714229	2014-01-14 01:43:49	0	1389714229	2014-01-14 01:43:49	14	-9.48	19.96	20.71	20.76	100000	100000							-10	1.66998	1.1757
9310064		5073	133849	2014-01-17 02:36:37	A	0	25.076	N	54.964	E	25.076	N	54.964	E	3	0	-120	89	3	401 677461.7	0	05 194 00 00 00 00 254 00 00 00 00 00 00 00 59	0	0	0	0	0	1389962197	2014-01-16 22:36:37	0	1389962197	2014-01-16 22:36:37	17	-9.72	19.84	19.91	20.74	100000	100000							1.03021	0.864788	1.11234
9313896		5073	133849	2014-01-18 14:06:03	B	0	25.053	N	54.956	E	25.053	N	54.956	E	2	0	-125	44	3	401 677466.8	0	05 226 00 00 00 00 254 00 00 00 00 00 00 00 27	0	0	0	0	0	1390089963	2014-01-18 10:06:03	0	1390089963	2014-01-18 10:06:03	18	-9.12	19.8	19.7	20.64	100000	100000							-10	0.887184	1.15806
9317287		5073	133849	2014-01-19 06:21:33	B	0	25.037	N	54.956	E	25.037	N	54.956	E	1	0	-130	0	3	401 677463.8	0	05 162 00 00 00 00 254 00 00 00 00 00 00 00 91	0	0	0	0	0	1390148493	2014-01-19 02:21:33	0	1390148493	2014-01-19 02:21:33	19	-7.94	-99.99	19.58	20.57	100000	100000							-10	-10	-10
9317288		5073	133849	2014-01-19 10:15:56	B	8	25.059	N	54.949	E	25.059	N	54.949	E	1	0	-131	0	3	401 677466.9	0	05 226 00 00 00 32 254 00 00 08 16 00 00 00 27	0	0	0	0	0	1390162556	2014-01-19 06:15:56	0	1390162556	2014-01-19 06:15:56	19	-9.6	-99.99	19.79	20.68	100000	100000							-10	0.862352	1.12059
9320668		5073	133849	2014-01-20 11:38:48	B	0	25.051	N	54.981	E	25.051	N	54.981	E	2	0	-133	44	3	401 677467.5	0	06 78 00 00 00 00 254 00 00 00 00 00 00 00 174	0	0	0	0	0	1390253928	2014-01-20 07:38:48	0	1390253928	2014-01-20 07:38:48	20	-8.14	19.93	19.8	20.64	100000	100000							-10	0.97979	1.22791
9320669		5073	133849	2014-01-20 11:38:48	B	0	25.01	N	54.966	E	25.01	N	54.966	E	2	0	-130	44	3	401 677470.2	0	06 78 00 00 00 00 254 00 00 00 00 00 00 00 174	0	0	0	0	0	1390253928	2014-01-20 07:38:48	0	1390253928	2014-01-20 07:38:48	20	-7.96	-99.99	-99.99	-99.99	100000	100000							-10	-10	-10
9320670		5073	133849	2014-01-20 13:25:15	B	8	25.01	N	54.967	E	25.01	N	54.967	E	1	0	-130	0	3	401 677470.1	0	05 206 00 128 00 00 254 00 00 00 00 00 00 00 47	0	0	0	0	0	1390260315	2014-01-20 09:25:15	0	1390260315	2014-01-20 09:25:15	20	-7.97	-99.99	-99.99	-99.99	100000	100000							-10	-10	-10
9320671		5073	133849	2014-01-20 13:25:15	B	8	25.029	N	54.973	E	25.029	N	54.973	E	1	0	-131	0	3	401 677459.1	0	05 206 00 00 00 00 254 00 00 00 00 00 00 00 47	0	0	0	0	0	1390260315	2014-01-20 09:25:15	0	1390260315	2014-01-20 09:25:15	20	-6.74	-99.99	-99.99	-99.99	100000	100000							-10	-10	-10
9331576		5073	133849	2014-01-23 11:09:46	B	0	25.071	N	55.018	E	25.071	N	55.018	E	2	0	-132	90	3	401 677453.1	0	06 174 00 00 00 00 254 00 00 00 00 00 00 00 78	0	0	0	0	0	1390511386	2014-01-23 07:09:46	0	1390511386	2014-01-23 07:09:46	23	-8	20.19	20.1	20.7	100000	100000							-10	1.02187	1.2583
9331577		5073	133849	2014-01-23 11:09:46	B	0	25.054	N	54.987	E	25.054	N	54.987	E	2	0	-127	90	3	401 677462.0	0	06 174 00 00 00 00 254 00 00 00 00 00 00 00 78	0	0	0	0	0	1390511386	2014-01-23 07:09:46	0	1390511386	2014-01-23 07:09:46	23	-8.05	19.97	19.86	20.65	100000	100000							-10	0.992345	1.23397
9335392		5073	133849	2014-01-24 13:15:09	B	0	25.074	N	54.988	E	25.074	N	54.988	E	2	0	-131	44	3	401 677467.9	0	06 66 00 00 00 00 254 00 00 00 00 00 00 00 186	0	0	0	0	0	1390605309	2014-01-24 09:15:09	0	1390605309	2014-01-24 09:15:09	24	-8.6	20.32	20.27	20.72	100000	100000							-10	0.930596	1.17628
9342598		5073	133849	2014-01-26 12:20:45	B	0	25.048	N	54.972	E	25.048	N	54.972	E	2	0	-123	45	3	401 677464.9	0	07 34 00 00 00 00 254 00 00 00 00 00 00 00 217	0	0	0	0	0	1390774845	2014-01-26 08:20:45	0	1390774845	2014-01-26 08:20:45	26	-8.48	20.76	20.73	20.63	100000	100000							-10	1.20042	1.21412
9342599		5073	133849	2014-01-26 14:12:10	B	8	25.05	N	54.982	E	25.05	N	54.982	E	1	0	-126	0	3	401 677462.5	0	06 174 00 00 00 00 254 00 00 00 00 00 00 00 78	0	0	0	0	0	1390781530	2014-01-26 10:12:10	0	1390781530	2014-01-26 10:12:10	26	-8.08	20.76	20.8	20.64	100000	100000							-10	1.23517	1.23341
9346263		5073	133849	2014-01-27 05:39:53	B	0	25.051	N	54.982	E	25.051	N	54.982	E	2	1	-117	45	3	401 677465.0	0	07 02 00 00 00 00 254 00 00 00 00 00 00 00 249	0	0	0	0	0	1390837193	2014-01-27 01:39:53	0	1390837193	2014-01-27 01:39:53	27	-8.08	20.65	20.81	20.64	100000	100000							-10	1.23291	1.23042
9346264		5073	133849	2014-01-27 06:24:25	B	8	25.048	N	54.969	E	25.048	N	54.969	E	2	0	-131	44	3	401 677463.1	0	07 34 00 00 00 00 254 00 00 08 00 00 00 00 217	0	0	0	0	0	1390839865	2014-01-27 02:24:25	0	1390839865	2014-01-27 02:24:25	27	-8.64	20.71	20.71	20.63	100000	100000							-10	1.18864	1.20655
9346265		5073	133849	2014-01-27 08:36:12	B	8	25.05	N	54.958	E	25.05	N	54.958	E	1	0	-137	0	3	401 677467.0	0	06 162 00 00 00 00 254 00 00 00 00 00 00 00 90	0	0	0	0	0	1390847772	2014-01-27 04:36:12	0	1390847772	2014-01-27 04:36:12	27	-9	20.76	20.67	20.63	100000	100000							-10	1.14144	1.17279
9346266		5073	133849	2014-01-27 10:20:54	B	8	25.048	N	54.964	E	25.048	N	54.964	E	2	0	-125	45	3	401 677459.5	0	06 206 00 00 00 00 254 00 00 00 00 00 00 00 46	0	0	0	0	0	1390854054	2014-01-27 06:20:54	0	1390854054	2014-01-27 06:20:54	27	-8.78	20.73	20.68	20.62	100000	100000							-10	1.16901	1.19392
9346267		5073	133849	2014-01-27 13:45:37	B	8	25.044	N	54.957	E	25.044	N	54.957	E	2	0	-125	45	3	401 677458.5	0	07 14 00 00 00 00 254 00 00 00 00 00 00 00 237	0	0	0	0	0	1390866337	2014-01-27 09:45:37	0	1390866337	2014-01-27 09:45:37	27	-8.49	20.74	20.62	20.6	100000	100000							-10	1.155	1.18687
9349560		5073	133849	2014-01-28 06:57:43	B	0	25.051	N	54.939	E	25.051	N	54.939	E	2	0	-120	44	3	401 677453.1	0	22 194 00 00 00 00 254 00 00 00 16 00 00 00 58	0	0	0	0	0	1390928263	2014-01-28 02:57:43	0	1390928263	2014-01-28 02:57:43	28	-9.72	21.19	20.8	20.65	100000	100000							-10	1.1167	1.11137
9349561		5073	133849	2014-01-28 11:40:51	B	8	25.043	N	54.967	E	25.043	N	54.967	E	2	0	-130	45	3	401 677465.2	0	07 66 00 00 00 00 254 01 00 00 00 00 00 00 184	0	0	0	0	0	1390945251	2014-01-28 07:40:51	0	1390945251	2014-01-28 07:40:51	28	-8.15	21.16	20.65	20.61	100000	100000							-10	1.19273	1.21612
9352747		5073	133849	2014-01-29 02:54:07	B	0	25.034	N	54.962	E	25.034	N	54.962	E	1	0	-139	0	3	401 677463.3	0	07 130 02 00 00 04 242 182 04 56 18 70 00 00 198	0	0	0	0	0	1391000047	2014-01-28 22:54:07	0	1391000047	2014-01-28 22:54:07	29	-7.35	-99.99	-99.99	-99.99	100000	100000							-10	-10	-10
9352748		5073	133849	2014-01-29 13:26:48	B	8	25.044	N	54.968	E	25.044	N	54.968	E	1	0	-129	0	3	401 677464.4	0	07 78 00 00 00 00 254 00 00 00 00 00 00 00 173	0	0	0	0	0	1391038008	2014-01-29 09:26:48	0	1391038008	2014-01-29 09:26:48	29	-8.23	21.4	20.66	20.61	100000	100000							1.23157	1.19423	1.21574
9356557		5073	133849	2014-01-30 11:29:45	B	0	25.036	N	54.96	E	25.036	N	54.96	E	1	0	-129	0	3	401 677467.8	0	07 02 00 00 00 00 254 00 00 00 00 00 00 00 249	0	0	0	0	0	1391117385	2014-01-30 07:29:45	0	1391117385	2014-01-30 07:29:45	30	-7.66	-99.99	-99.99	-99.99	100000	100000							-10	-10	-10
9359899		5073	133849	2014-01-31 09:36:05	B	0	25.048	N	54.951	E	25.048	N	54.951	E	2	0	-124	45	3	401 677460.2	0	07 66 00 00 00 00 254 01 00 00 00 00 00 00 58	0	0	0	0	0	1391196965	2014-01-31 05:36:05	0	1391196965	2014-01-31 05:36:05	31	-8.87	20.96	20.7	20.63	100000	100000							-10	1.13805	1.15656
9359900		5073	133849	2014-01-31 11:16:06	B	8	25.045	N	54.947	E	25.045	N	54.947	E	2	0	-133	45	3	401 677459.9	0	07 110 00 00 00 00 254 00 09 118 128 59 77 141 166	0	0	0	0	0	1391202966	2014-01-31 07:16:06	0	1391202966	2014-01-31 07:16:06	31	-8.88	20.95	20.69	20.61	100000	100000							-10	1.14052	1.15196
9359901		5073	133849	2014-01-31 11:16:06	B	0	25.043	N	54.943	E	25.043	N	54.943	E	2	0	-132	45	3	401 677466.7	0	07 110 00 00 00 00 254 00 00 04 35 167 90 223 146	0	0	0	0	0	1391202966	2014-01-31 07:16:06	0	1391202966	2014-01-31 07:16:06	31	-9	20.95	20.7	20.61	100000	100000							-10	1.14049	1.14429
9366749		5073	133849	2014-02-02 09:14:33	B	0	25.025	N	54.91	E	25.025	N	54.91	E	2	0	-125	45	3	401 677477.7	0	07 162 01 157 184 60 27 205 232 129 141 51 252 00 253	0	0	0	0	0	1391368473	2014-02-02 05:14:33	0	1391368473	2014-02-02 05:14:33	33	-9.7	21.09	20.36	20.52	100000	100000							-10	-10	-10
9366750		5073	133849	2014-02-02 11:03:23	B	8	25.031	N	54.969	E	25.031	N	54.969	E	1	0	-131	0	3	401 677464.4	0	07 238 00 00 00 00 00 254 00 00 00 00 00 00 13	0	0	0	0	0	1391375003	2014-02-02 07:03:23	0	1391375003	2014-02-02 07:03:23	33	-6.86	-99.99	-99.99	-99.99	100000	100000							-10	-10	-10
9370714		5073	133849	2014-02-03 06:42:30	B	0	25.022	N	55.024	E	25.022	N	55.024	E	2	0	-125	45	3	401 677471.8	0	07 226 00 00 00 00 00 254 00 16 00 00 00 00 25	0	0	0	0	0	1391445750	2014-02-03 02:42:30	0	1391445750	2014-02-03 02:42:30	34	-6.32	-99.99	-99.99	-99.99	100000	100000							-10	-10	-10
9370715		5073	133849	2014-02-03 10:41:42	B	8	25.025	N	55.031	E	25.025	N	55.031	E	1	0	-134	0	3	401 677478.9	0	07 142 00 00 00 00 254 00 00 00 00 00 00 00 109	0	0	0	0	0	1391460102	2014-02-03 06:41:42	0	1391460102	2014-02-03 06:41:42	34	-5.28	-99.99	-99.99	-99.99	100000	100000							-10	-10	-10
9374294		5073	133849	2014-02-04 12:13:20	B	0	25.048	N	54.985	E	25.048	N	54.985	E	2	0	-128	45	3	401 677462.3	0	07 226 00 00 00 00 00 254 00 00 00 00 00 00 25	0	0	0	0	0	1391552000	2014-02-04 08:13:20	0	1391552000	2014-02-04 08:13:20	35	-7.88	-99.99	20.46	20.67	100000	100000							-10	1.77224	1.25676
[truncated: 110 more rows]
[truncated: 13 more columns]

## Sheet: Crush
Name	visible	timestamp	location-long	location-lat	algorithm-marked-outlier	argos:altitude	argos:best-level	argos:calcul-freq	argos:error-radius	argos:gdop	argos:iq	argos:lat1	argos:lat2	argos:lc	argos:lon1	argos:lon2	argos:nb-mes	argos:nb-mes-120	argos:nb-mes-identical	sensor-type	individual-taxon-canonical-name	tag-local-identifier	individual-local-identifier	study-name
[truncated: 127 more rows]

[truncated: 18 more sheets: Jameel, Juzasu, Seabiscuit, Leonardo, Oogie, Aqua, Cousteau, Storm, Kruneloni, Joey, Mojah, Schwab, Salem, Turtala, Rosie, Sam, Beau, Sheet1]
